# Supplementary material for: Co-operative intermolecular kinetics of 2-oxoglutarate dependent dioxygenases may be essential for system-level regulation of plant cell physiology
Source: Front Plant Sci. 2015 Jul 15;6:489. doi: 10.3389/fpls.2015.00489 (PMC4502536; doi:10.3389/fpls.2015.00489)
Supplement: Table T1 — Kinetic data for Fe(II) and 2-oxoglutarate (T1.xlsx). [file TableT1.XLSX]

## Sheet: Sheet1
Table T1A: Kinetic data for iron (II) in 2OG-dependent enzymes (N = 17)
Enzyme	Nomenclature	Code	Km/Ka_Fe(II)	Organism	References
Thymine dioxygenase	EC1.14.11.6	THYE	0.0011	Rhodotorula glutinis	Thornburg, et. al., 1993
Prolyl 3-hydroxylase	EC1.14.11.7	P3HY	0.00125	Gallus gallus, Homo sapiens	Tryggvason, et. al., 1979; Tiainen et.al., 2008
*Prolyl 4-hydroxylase	EC1.14.11.2	P4HY	0.0099	Homo sapiens, Gallus gallus, Paramecium bursaria chlorella virus I, Caenorhabditis elegans, Drosophila melanogaster, Arabidopsis thaliana, Mus musculus, Chlamydomonas reinhardtii, Volvox carteri, Cavia porcellus, Rattus norvegicus	Annunen, et. al., 1997;Annunen, et. al., 1999;Kukkola, et. al., 2003, 2004;Myllyharju, 2003, 2008;De Jong and Kemp, 1984;Eriksson, et. al., 1999; Helaakoski, et. al., 1995; Kaska, et.al., 1987, 1988; Nietfeld and Kemp, 1980; Veijola, et. al., 1994;Tuderman, et. al., 1977; Hutton, et. al., 1967;
Deacetoxyvindoline 4-hydroxylase	EC1.14.11.20	VINS	0.0085	Catharanthus roseus	De Carolis and De Luca, 1993
Asparagine hydroxylase	EC1.14.11.30	ASHY	0.0005	Homo sapiens	Hewitson, et. al., 2002; Flagg, et. al., 2012; ;Koivunen, et. al., 2004
*Deacetoxycephalosprorine synthase (DAOCS)	EC1.14.11.26	DACS	0.014	Streptomyces clavuligerus, Actinomyces spp.	Dotzlaf and Yeh, 1989; Liras and Demain, 2009
*Clavaminate synthase I (CAS)	EC1.14.11.21	CLAV	0.0026	Streptomyces antibioticus, Streptomyces clavuligerus	Salowe, et. al., 1990; Janc, et. al., 1995
*Procollagen lysine 5-dioxygenase	EC1.14.11.4	COLD	0.0035	Homo sapiens, Gallus gallus	Puistola, et. al., 1980; Puistola, 1982; Passoja, et. al.,1998; Rautavuoma, et. al., 2002; Hyry, et. al., 2009
Flavonol synthase (FLS)	EC1.14.11.23	FLVS	0.011	Citrus unshui	Wellmann, et. al., 2002
gamma-butyrobetaine dioxygenase	EC1.14.11.1	GBBH	0.012	Bos taurus	Kondo, et. al., 1981
*Aspartyl-asparaginyl hydroxylase	EC1.14.11.16	ASPA	0.0085	Bos taurus	Gronke, et. al., 1990; Wang, et. al., 1991; McGinnis, et. al., 1996;
Aminocyclopropanecarboxylate oxidase	EC1.14.11.34	ACCO	0.059	Pseudomonas syringae	Nagahama, et., al., 1991
Phytanoyl CoA hydroxylase	EC1.14.11.18	PHYH	0.5	Homo sapiens	Jansen, et. al., 1998
Gibberellin 3beta-dioxygenase	EC1.14.11.15	G3OX	0.2	Phaseosus vulgaris	Kwak, et. al., 1988
Gibberellin 2beta-dioxygenase	EC1.14.11.13	G2OX	1	Vigna angularis	Park, et. al., 2005
*Trimethyllysine hyroxylase	EC1.14.11.8	TMLH	0.05	Rattus norvegicus, Neurospora Crassa	Vaz, et. al., 2001; Swiegers, et. al., 2002
Pyrimidine-deoxynucleoside 2-dioxygenase	EC1.14.11.3	THYD	0.45	Neurospora crassa	Bankel, et. al., 1972
		11
a. Clavaminate synthase 1: S. antibioticus (Km = 0.0032), S. clavuligerus (Km = 0.0019)
b. Procollagen lysine 5-dioxygenase: H. sapiens (Km = 0.001-0.005), G. gallus (Km = 0.001-0.005)
c. Prolyl 3-hydroxylase (trans): H. sapiens (Km = 0.0005), G. gallus (Km = 0.002)
d. Prolyl 4-hydroxylase: H. sapiens (Km = 0.0005, 0.004, 0.006), G. gallus (Km = 0.002, 0.005, 0.03), P. bursaria chlorella virus I (Km = 0.0004), C.elegans (Km = 0.001,0.002,0.005), D. melanogaster (Km = 0.003), A. thaliana (Km = 0.016), M. musculus ( Km= 0.004), V.carteri (Km = 0.02), R. norvegicus (Km = 0.03), C. porcellus (Km = 0.03)
e. Aspartyl-asparaginyl hydroxylase: B. Taurus (Km = 0.003,0.0083,0.0096,0.013)
f. Deacetoxycephalosporin-C hydroxylase (DAOCS): S. clavuligerus (Ka = 0.008), Actinomyces spp. (Km = 0.02)
g. epsilon- Trimethyllysine hydroxylase: R. norvegicus (Km = 0.054), N. crassa (Km = 0.046)
Table T1B: Kinetic data for alpha-ketoglutarate in 2OG-dependent enzymes (N = 29)
Enzyme	Nomenclature	Code	Km/Ka_2OG	Organism	References
Thymine dioxygenase	EC1.14.11.6	THYE	0.024	Rhodotorula glutinis	Thornburg, et. al., 1993
Prolyl 3-hydroxylase	EC1.14.11.7	P3HY	0.0415	Gallus gallus, Homo sapiens	Tryggvason, et. al., 1979; Tiainen et.al., 2008
Prolyl 4-hydroxylase	EC1.14.11.2	P4HY	0.04	Homo sapiens, Gallus gallus,Streptomyces griseovirdis, Paramecium bursaria chlorella virus I, Caenorhabditis elegans, Drosophila melanogaster, Arabidopsis thaliana, Mus musculus, Chlamydomonas reinhardtii, Volvox carteri, Catharanthus roseus	Annunen, et. al., 1997;Annunen, et. al., 1999;Kukkola, et. al., 2003,2004;Myllyharju, 2003, 2008; De Jong and Kemp, 1984;Eriksson, et. al., 1999; Helaakoski, et. al., 1995; Kaska, et.al., 1987, 1988; Nietfeld and Kemp, 1980; Veijola, et. al., 1994;Gunzler, et. al., 1987; Tanaka, et. al., 1980;Chrispeels, 1984; Lawrence, et. al., 1996;
Deacetoxyvindoline 4-hydroxylase	EC1.14.11.20	VINS	0.045	Catharanthus roseus	De Carolis and De Luca, 1993
Asparagine hydroxylase	EC1.14.11.30	ASHY	0.019	Homo sapiens	Hewitson, et. al., 2002; Flagg, et. al., 2012; ;Koivunen, et. al., 2004
Deacetoxycephalosprorine synthase (DAOCS)	EC1.14.11.26	DACS	0.016	Acremonium chrysogenum, Actinomyces spp.	Dotzlaf and Yeh, 1987; Liras and Demain, 2009
Clavaminate synthase (CAS)	EC1.14.11.21	CLAV	0.039	Streptomyces antibioticus, Streptomyces clavuligerus	Salowe, et. al., 1990; Janc, et. al., 1995
Procollagen lysine 5-dioxygenase	EC1.14.11.4	COLD	0.0818	Homo sapiens, Gallus gallus, Rattus norvegicus	Puistola, et. al., 1980; Passoja, et. al.,1998; Rautavuoma, et. al., 2002; Hyry, et. al., 2009; Armstrong and Last, 1995;
Flavonol synthase (FLS)	EC1.14.11.23	FLVS	0.036	Citrus unshui	Wellmann, et. al., 2002
gamma-butyrobetaine dioxygenase	EC1.14.11.1	GBBH	0.82	Bos taurus	Kondo, et. al., 1981
Aspartyl-asparaginyl hydroxylase	EC1.14.11.16	ASPA	0.0375	Bos taurus	Gronke, et. al., 1990; Wang, et. al., 1991; McGinnis, et. al., 1996;
Aminocyclopropanecarboxylate oxidase	EC1.14.11.34	ACCO	0.016	Pseudomonas syringae	Nagahama, et., al., 1991, 1998
Phytanoyl CoA hydroxylase	EC1.14.11.18	PHYH	0.049	Homo sapiens	Jansen, et. al., 1998
Gibberellin 3beta-dioxygenase	EC1.14.11.15	G3OX	0.25	Phaseosus vulgaris	Kwak, et. al., 1988
Gibberellin 2beta-dioxygenase	EC1.14.11.13	G2OX	0.021	Phaseolus vulgaris	Smith and MacMillan, 1984
Trimethyllysine hyroxylase	EC1.14.11.8	TMLH	0.121	Rattus norvegicus, Neurospora Crassa	Vaz, et. al., 2001; Swiegers, et. al., 2002
Pyrimidine-deoxynucleoside 2-dioxygenase	EC1.14.11.3	THYD	0.3	Neurospora crassa	Bankel, et. al., 1972
2,4-dihydroxy-1,4-benzoxazin-3-one-glucoside	EC1.14.20.2	DIBG	0.07	Zea Mays	Jonczyk, et. al., 2008
Prolyl 3-hydroxylase (cis-L-proline)	EC1.14.11.28	cP3HY	0.08	Streptomyces spp.	Mori, et. al., 1997;
(S)-dichloroprop dioxygenase	EC1.14.11.43	sDIDI	0.0196	Sphingobium herbicidovorans	Muller, et.,al., 2006
(R)-dichloroprop dioxygenase	EC1.14.11.44	rDIDI	0.003	Sphingobium herbicidovorans	Muller, et.,al., 2006
Verruculogen synthase	EC1.14.11.38	VESY	0.003	Aspergillus fumigatus	Kato, et. al., 2011
Flavanone 3-dioxygenase	EC1.14.11.9	FLAD	0.01095	Petunia x hybrida	Britsch and Grisebach, 1986; Lukacin, et. al., 2000
Codeine 3-O-demethylase	EC1.14.11.32	COMD	0.019	Papaver somniferum	Hagel, et. al., 2010
Thebaine 6-O-demethylase	EC1.14.11.31	TOMD	0.0164	Papaver somniferum	Hagel, et. al., 2010
Flavone 3-dioxygenase	EC1.14.11.22	FLOD	0.016	Petroselinum crispum	Britsch, 1990
Anthocyanidin synthase	EC1.14.11.19	ANSY	0.038	Perilla frutescens	Saito, et. al.,1999
Taurine dioxygenase	EC1.14.11.17	TAUD	0.0145	E.coli	Luo, et. al., 2006
Hyoscyamine (6S)-dioxygenase	EC1.14.11.11	HYDI	0.05	Hyoscyamus niger, Datura metel	Hashimoto and Yamada, 1986,1987;Pramod, et. al., 2010
Hyoscyamine (6S)-dioxygenase: H. niger (Km = 0.043, 0.057), D. metel (Km = 0.05)
Taurine dioxygenase: E.coli (Km = 0.009, 0.02)
Flavanone 3-dioxygenase: P.hybrida (Km = 0.0019,0.02)
Prolyl 3-hydroxylase (trans-L-proline) : G. gallus (Km = 0.003), H. sapiens (Km = 0.08)
Prolyl 3-hydroxylase (cis-L-proline) : Streptomyces spp. (Km = 0.047, 0.083, 0.11)
Prolyl 4-hydroxylase: H.sapiens (Km = 0.001,0.002,0.012,0.020,0.022), G.gallus (Km = 0.005,0.008,0.022,0.02), S.griseovirdis (Km = 0.032), P. bursaria chlorella virus 1 (Km = 0.02), C.elegans (Km = 0.02,0.08), D. melanogaster (Km = 0.084), A. thaliana ( Km = 0.13), M.musculus (Km = 0.012), C.reinhardtii (Km = 0.03) , C. roseus (Km = 0.09), V. carteri (Km = 0.17)
Trimethyllysine hyroxylase: R. norvegicus (Km = 0.133), N. crassa (Km = 0.109)
Asparagine hydroxylase: H. sapiens (Km = 0.01,0.022,0.025)
Procollagen lysine 5-dioxygenase: H. sapiens (Km = 0.1, 0.12,0.025), G. gallus (Km = 0.05. 0.09), R.norvegicus (Km = 0.106)
Aspartyl-asparaginyl hydroxylase: B. taurus (Km = 0.005,0.021,0.022,0.102)
Aminocyclopropanecarboxylate oxidase: P. syringae (Km = 0.013,0.019)
