# Supplementary material for: Co-operative intermolecular kinetics of 2-oxoglutarate dependent dioxygenases may be essential for system-level regulation of plant cell physiology
Source: Front Plant Sci. 2015 Jul 15;6:489. doi: 10.3389/fpls.2015.00489 (PMC4502536; doi:10.3389/fpls.2015.00489)
Supplement: Table T2 — Datasets of computational experiments using the Monte Carlo protocol (T2.xlsx). [file TableT2.XLSX]

## Sheet: Sheet1
Table 2A:Monte Carlo simulations of the NLR-(Km/Ka_Fe(II)) with summary statistics*
0-0.0005	0.0005-1	1-3	3-20
0.642773	0.642892	0.643224	0.645102		Column1		Column2		Column3		Column4
0.642736	0.642903	0.643328	0.64459
0.642785	0.642895	0.643374	0.646215		Mean	0.642746	Mean	0.642892	Mean	0.64326	Mean	0.646025
0.642741	0.6429	0.643285	0.645275		Standard Error	1.10178e-06	Standard Error	1.05036e-06	Standard Error	4.33867e-06	Standard Error	3.77385e-05
0.642792	0.642899	0.643279	0.645032		Median	0.642747	Median	0.642892	Median	0.643263	Median	0.645998
0.642727	0.642868	0.643145	0.644678		Mode	0.64276	Mode	0.642883	Mode	#N/A	Mode	#N/A
0.642699	0.642959	0.643311	0.645896		Standard Deviation	2.46364e-05	Standard Deviation	2.34867e-05	Standard Deviation	9.70156e-05	Standard Deviation	0.000843859
0.642712	0.642921	0.643298	0.645764		Sample Variance	6.06954e-10	Sample Variance	5.51624e-10	Sample Variance	9.41202e-09	Sample Variance	7.12097e-07
0.64275	0.642923	0.643158	0.646032		Kurtosis	-0.522807	Kurtosis	-0.179312	Kurtosis	-0.30365	Kurtosis	-0.446244
0.64275	0.642903	0.643304	0.646662		Skewness	-0.0318642	Skewness	0.121705	Skewness	-0.0578459	Skewness	0.00210177
0.64274	0.642867	0.643267	0.645555		Range	0.000123103	Range	0.000130097	Range	0.000514108	Range	0.00421091
0.642739	0.642888	0.643199	0.64476		Minimum	0.642684	Minimum	0.642829	Minimum	0.642995	Minimum	0.64399
0.642736	0.642916	0.643295	0.645903		Maximum	0.642807	Maximum	0.642959	Maximum	0.643509	Maximum	0.648201
0.642745	0.642866	0.643192	0.647768		Sum	321.373	Sum	321.446	Sum	321.63	Sum	323.013
0.642748	0.64287	0.643072	0.645929		Count	500	Count	500	Count	500	Count	500
0.642738	0.64288	0.643357	0.645213		Confidence Level(95.0%)	2.16469e-06	Confidence Level(95.0%)	2.06366e-06	Confidence Level(95.0%)	8.52431e-06	Confidence Level(95.0%)	7.41459e-05
0.642786	0.642891	0.643338	0.646901
0.642763	0.642916	0.643334	0.645489
0.642743	0.642885	0.643172	0.645293
0.642772	0.642906	0.643387	0.645378
0.642754	0.642879	0.643364	0.64606
0.642757	0.642867	0.643239	0.646736
0.642735	0.642875	0.643356	0.646737
0.642797	0.642843	0.64321	0.645856
0.642735	0.642882	0.643295	0.645516
0.6427	0.642911	0.643128	0.645853
0.64276	0.642867	0.643078	0.645525
0.642744	0.642909	0.643362	0.64653
0.642702	0.642893	0.643319	0.64709
0.64275	0.642913	0.643357	0.644545
0.642701	0.642873	0.643481	0.645832
0.642714	0.64286	0.643349	0.647294
0.642719	0.642905	0.643423	0.646181
0.642803	0.642901	0.643088	0.647081
0.642702	0.642945	0.64327	0.64502
0.642761	0.642854	0.643209	0.644704
0.642721	0.642875	0.643226	0.647052
0.642727	0.642891	0.643346	0.645587
0.642783	0.642917	0.643292	0.646675
0.642727	0.642872	0.643301	0.644156
0.642744	0.642897	0.64324	0.646028
0.642729	0.642914	0.643207	0.647845
0.642781	0.642892	0.643316	0.647581
0.642748	0.642891	0.643245	0.647219
0.64278	0.642915	0.643461	0.646595
0.642772	0.642901	0.643269	0.645721
0.64278	0.642896	0.643273	0.64457
0.642775	0.642877	0.643181	0.6475
0.642723	0.6429	0.643291	0.644581
0.642732	0.642897	0.643369	0.645019
0.642731	0.642863	0.643238	0.646879
0.642762	0.642887	0.643199	0.646062
0.64274	0.642876	0.643198	0.645748
0.642751	0.642904	0.643366	0.647162
0.642741	0.642881	0.643056	0.644575
0.642747	0.642879	0.643403	0.645744
0.642783	0.642903	0.643252	0.645698
0.642732	0.642849	0.643261	0.646688
0.64272	0.642897	0.643385	0.646444
0.642726	0.642868	0.643185	0.645668
0.642734	0.642913	0.643067	0.648028
0.642723	0.642888	0.643078	0.646396
0.642786	0.642881	0.643177	0.644674
0.642758	0.642836	0.642995	0.646872
0.642742	0.642917	0.643334	0.647047
0.642757	0.642883	0.643259	0.647033
0.64272	0.642885	0.643246	0.644684
0.642736	0.642899	0.643233	0.647286
0.642736	0.642878	0.643138	0.645693
0.642729	0.64287	0.643368	0.645568
0.642735	0.642925	0.643202	0.645322
0.642713	0.642903	0.643164	0.64745
0.642712	0.642944	0.643286	0.645219
0.642781	0.642875	0.643226	0.646118
0.642784	0.642869	0.643316	0.646193
0.64275	0.642935	0.643193	0.64518
0.642794	0.64287	0.643189	0.645958
0.642786	0.642898	0.643019	0.645983
0.642768	0.642898	0.6432	0.64563
0.642745	0.642887	0.643264	0.645297
0.642735	0.642862	0.643107	0.645729
0.642766	0.642867	0.643226	0.64621
0.6427	0.642865	0.643354	0.644612
0.64278	0.642935	0.643487	0.647305
0.642771	0.642904	0.643402	0.646636
0.642727	0.642904	0.643184	0.645845
0.642733	0.642882	0.643311	0.644669
0.642734	0.64292	0.643302	0.645965
0.642769	0.642911	0.643352	0.644539
0.642748	0.642898	0.643189	0.645689
0.642726	0.642913	0.643238	0.645727
0.642706	0.642859	0.643171	0.644453
0.64273	0.642889	0.643099	0.646792
0.642735	0.642877	0.643315	0.645053
0.642784	0.642897	0.643188	0.645791
0.642749	0.642866	0.643358	0.646603
0.64276	0.642865	0.643202	0.646043
0.642724	0.642883	0.643429	0.648006
0.642747	0.642878	0.643214	0.647165
0.642731	0.642898	0.643266	0.646978
0.64278	0.642838	0.643365	0.646507
0.642752	0.642926	0.643208	0.647067
0.642788	0.64293	0.643197	0.64614
0.642721	0.642878	0.643241	0.645012
0.642773	0.642906	0.643359	0.645283
0.64274	0.64288	0.643179	0.645866
0.642722	0.642878	0.643286	0.644664
0.642788	0.642937	0.643211	0.644599
0.64272	0.642906	0.643389	0.64573
0.642747	0.642883	0.643237	0.646434
0.642754	0.642919	0.643443	0.645727
0.642706	0.642896	0.643174	0.645266
0.642748	0.642873	0.643262	0.646426
0.64277	0.642852	0.643276	0.646765
0.642756	0.642922	0.643105	0.646734
0.642778	0.642909	0.643277	0.645222
0.642693	0.642882	0.643197	0.64516
0.642779	0.642904	0.643086	0.645689
0.642697	0.642907	0.643354	0.64456
0.642731	0.642898	0.643306	0.64722
0.642757	0.64291	0.643129	0.647051
0.642748	0.642881	0.643035	0.646713
0.642744	0.642925	0.643286	0.645375
0.642774	0.642922	0.643208	0.644566
0.642752	0.642885	0.643286	0.645349
0.642734	0.642907	0.643231	0.645334
0.642743	0.642872	0.643237	0.645881
0.642761	0.642913	0.643202	0.647937
0.642738	0.642873	0.643127	0.644689
0.642714	0.642926	0.643388	0.6453
0.642765	0.642866	0.643297	0.646502
0.642754	0.642895	0.643329	0.644584
0.642688	0.642875	0.64316	0.646848
0.642742	0.642886	0.643185	0.645671
0.642768	0.642885	0.643094	0.647349
0.642763	0.642861	0.643169	0.645637
0.642725	0.642845	0.643222	0.646603
0.642735	0.642906	0.64321	0.64566
0.642753	0.642856	0.643363	0.645867
0.642756	0.642898	0.643167	0.644415
0.64277	0.642919	0.643295	0.646074
0.642761	0.642906	0.643271	0.645519
0.642761	0.642894	0.64323	0.645347
0.64276	0.642891	0.643036	0.647032
0.642738	0.642897	0.643196	0.647191
0.642713	0.642926	0.643418	0.645652
0.642782	0.642881	0.643308	0.646016
0.642783	0.642856	0.643381	0.644888
0.642729	0.642898	0.643109	0.646346
0.64275	0.642857	0.643296	0.645586
0.642726	0.642887	0.643305	0.646519
0.642771	0.642898	0.64328	0.646425
0.642757	0.642856	0.643098	0.644571
0.642782	0.642946	0.643383	0.646364
0.642754	0.642893	0.643509	0.646789
0.64275	0.642906	0.643214	0.645858
0.642739	0.642879	0.64342	0.64683
0.642749	0.642865	0.643279	0.647545
0.642747	0.642902	0.64314	0.646819
0.64274	0.642909	0.643197	0.644812
0.642732	0.642891	0.643302	0.647426
0.642749	0.642866	0.643439	0.646188
0.642744	0.642888	0.643182	0.646086
0.642721	0.642915	0.643482	0.645979
0.642723	0.642908	0.643305	0.646996
0.642712	0.642863	0.643244	0.647073
0.642755	0.642886	0.643189	0.646235
0.642774	0.642874	0.643166	0.646481
0.64277	0.64289	0.643176	0.64681
0.642714	0.642914	0.643253	0.646187
0.642762	0.642927	0.64328	0.646347
0.642737	0.642893	0.643358	0.646206
0.64275	0.642885	0.643188	0.645307
0.642737	0.642881	0.643442	0.64549
0.642704	0.642877	0.64317	0.646879
0.642713	0.642914	0.643399	0.646066
0.642693	0.642901	0.643224	0.645726
0.642765	0.642898	0.643271	0.645821
0.642776	0.642936	0.643331	0.646353
0.642739	0.642875	0.643272	0.645986
0.642756	0.642878	0.643293	0.645421
0.642731	0.642884	0.643164	0.646626
0.642712	0.642893	0.643127	0.646676
0.642725	0.642868	0.643239	0.646266
0.642721	0.642869	0.643331	0.64677
0.642748	0.642907	0.643277	0.646074
0.642737	0.642928	0.643416	0.64599
0.642752	0.642881	0.643258	0.646477
0.642722	0.642909	0.643203	0.647221
0.642706	0.642889	0.643266	0.646646
0.642694	0.642879	0.643164	0.64656
0.642774	0.642851	0.643131	0.646128
0.642768	0.642911	0.643365	0.646456
0.642786	0.642883	0.643302	0.646355
0.642779	0.642867	0.643374	0.646129
0.642752	0.642887	0.643252	0.646556
0.64273	0.642897	0.64341	0.646939
0.6427	0.642875	0.643195	0.646052
0.642724	0.642829	0.643323	0.646302
0.642755	0.642893	0.643155	0.647241
0.642783	0.642892	0.643094	0.646266
0.642783	0.642909	0.64327	0.64564
0.642776	0.642908	0.643182	0.645475
0.642727	0.642874	0.643023	0.647073
0.642721	0.642921	0.643326	0.646159
0.642735	0.642897	0.643146	0.646683
0.64276	0.642872	0.643375	0.645642
0.642791	0.642898	0.643184	0.645787
0.64277	0.642882	0.643329	0.64521
0.642721	0.642918	0.643214	0.646279
0.642758	0.642906	0.64329	0.64547
0.642726	0.642908	0.643177	0.645462
0.642749	0.642875	0.643282	0.646966
0.642777	0.642852	0.643348	0.644978
0.642774	0.642899	0.64318	0.645561
0.64277	0.642912	0.643081	0.646104
0.642777	0.642893	0.643244	0.646737
0.642771	0.642877	0.643123	0.646892
0.642733	0.642887	0.643332	0.645993
0.642709	0.642886	0.643252	0.645004
0.642729	0.642886	0.643471	0.644934
0.642693	0.642908	0.643361	0.646322
0.64271	0.642866	0.643375	0.644531
0.642761	0.642885	0.643234	0.64562
0.642732	0.642894	0.643133	0.644693
0.642747	0.642896	0.643203	0.646275
0.642747	0.642864	0.643356	0.645558
0.642723	0.642909	0.643176	0.645153
0.642759	0.642881	0.643338	0.646878
0.64274	0.642894	0.643014	0.646467
0.642765	0.642893	0.64314	0.646577
0.64272	0.642863	0.643208	0.646099
0.642703	0.642916	0.643288	0.647029
0.642698	0.64287	0.643381	0.644392
0.642701	0.642918	0.643171	0.645004
0.642751	0.64287	0.64334	0.646525
0.642761	0.642871	0.643237	0.645522
0.642749	0.642897	0.643412	0.646992
0.642736	0.64292	0.643344	0.645435
0.642761	0.642952	0.643069	0.645333
0.642731	0.642888	0.643336	0.646199
0.642748	0.642861	0.643331	0.645953
0.642737	0.642873	0.643136	0.646073
0.642742	0.642889	0.643164	0.646026
0.642721	0.642884	0.643191	0.646056
0.642753	0.64287	0.643294	0.644394
0.64272	0.642902	0.643146	0.645547
0.642727	0.642958	0.643431	0.64714
0.642727	0.642866	0.643389	0.645614
0.642735	0.642869	0.643193	0.646261
0.642733	0.642906	0.643385	0.645369
0.642759	0.642895	0.643181	0.646184
0.642736	0.64288	0.643333	0.644727
0.642729	0.642848	0.643317	0.645267
0.642746	0.642896	0.643351	0.64651
0.642799	0.642887	0.643226	0.646262
0.642723	0.642914	0.643311	0.645049
0.642722	0.642888	0.643178	0.645921
0.642767	0.64289	0.643187	0.64593
0.642725	0.642908	0.643276	0.646509
0.642738	0.642874	0.643167	0.646587
0.642752	0.642895	0.643336	0.64618
0.642773	0.642921	0.643132	0.645899
0.642726	0.642881	0.643144	0.64546
0.642708	0.642864	0.6433	0.647078
0.642767	0.6429	0.643226	0.644847
0.642721	0.642929	0.643223	0.645715
0.642758	0.642905	0.643177	0.646784
0.642731	0.642909	0.64327	0.646672
0.642708	0.642922	0.643028	0.646273
0.642757	0.642878	0.643243	0.645986
0.642736	0.642863	0.643366	0.645975
0.642754	0.642886	0.643212	0.644876
0.642758	0.642943	0.643222	0.646456
0.642742	0.642838	0.643456	0.644785
0.642759	0.6429	0.643251	0.646288
0.642793	0.642914	0.643208	0.646828
0.642732	0.642919	0.643184	0.645486
0.642722	0.642883	0.643237	0.645867
0.642745	0.642926	0.643214	0.646332
0.642734	0.642941	0.643381	0.645846
0.642745	0.642905	0.643202	0.644749
0.642751	0.642918	0.643282	0.64727
0.642746	0.642901	0.643256	0.644867
0.642746	0.642882	0.643357	0.646557
0.642757	0.64291	0.643362	0.647984
0.642741	0.642893	0.643145	0.647065
0.642774	0.642866	0.64322	0.64574
0.642769	0.642898	0.643302	0.646388
0.642795	0.642898	0.643199	0.6459
0.642725	0.642909	0.643178	0.646711
0.642717	0.642891	0.643276	0.645285
0.642738	0.642914	0.643342	0.647071
0.642735	0.642922	0.643354	0.64444
0.642743	0.642904	0.643318	0.646516
0.642784	0.642911	0.643378	0.645155
0.642741	0.642936	0.6433	0.6458
0.642719	0.64285	0.643042	0.64646
0.642754	0.642929	0.643259	0.64638
0.642772	0.642906	0.643251	0.645592
0.642733	0.642881	0.643383	0.647056
0.642771	0.64288	0.64329	0.647127
0.642759	0.642905	0.643323	0.646416
0.64271	0.642942	0.643328	0.646003
0.64274	0.642862	0.643252	0.645072
0.642721	0.64287	0.643117	0.647195
0.642776	0.642845	0.643214	0.645688
0.642723	0.642941	0.643382	0.646021
0.642711	0.642909	0.643325	0.645159
0.642713	0.642894	0.643308	0.64517
0.642717	0.642913	0.643421	0.645113
0.642792	0.6429	0.643315	0.647612
0.642763	0.642895	0.643409	0.645435
0.642778	0.642922	0.643264	0.647087
0.642747	0.642892	0.643313	0.645898
0.642719	0.642891	0.643211	0.646293
0.642734	0.642863	0.643121	0.645027
0.642757	0.642864	0.643167	0.645594
0.642715	0.642902	0.643164	0.646652
0.6427	0.64285	0.643263	0.64586
0.64277	0.642881	0.643211	0.645684
0.642737	0.642895	0.643238	0.645621
0.642757	0.642894	0.643182	0.644922
0.642719	0.642895	0.643467	0.646889
0.64277	0.642877	0.643268	0.646116
0.642793	0.642843	0.643379	0.644616
0.642766	0.642871	0.643182	0.644409
0.642761	0.64293	0.643298	0.646397
0.642765	0.64286	0.643165	0.646913
0.642741	0.642895	0.643346	0.644937
0.642748	0.642897	0.643292	0.645716
0.642747	0.64289	0.643247	0.645657
0.64274	0.642885	0.643308	0.646192
0.642732	0.642901	0.643246	0.646598
0.642744	0.642887	0.643236	0.645223
0.642721	0.642876	0.643201	0.645073
0.642776	0.642895	0.643311	0.645397
0.642759	0.642927	0.643287	0.647713
0.642738	0.642864	0.643186	0.645869
0.642725	0.642877	0.643028	0.645393
0.64273	0.642944	0.643078	0.645319
0.642744	0.642897	0.643165	0.644624
0.642773	0.64294	0.643213	0.645602
0.642768	0.64292	0.643432	0.645417
0.642773	0.642878	0.643275	0.645712
0.642807	0.642873	0.643284	0.646662
0.642719	0.642872	0.64324	0.647381
0.642722	0.642866	0.643096	0.647226
0.642765	0.642899	0.643399	0.645693
0.64274	0.642927	0.643323	0.644964
0.642736	0.642932	0.643327	0.646861
0.642777	0.642851	0.643114	0.647246
0.642743	0.642883	0.643309	0.647438
0.642732	0.642873	0.643198	0.644845
0.642755	0.642886	0.643174	0.646633
0.64278	0.642881	0.643211	0.646484
0.642747	0.642868	0.643124	0.645322
0.642707	0.642907	0.643373	0.644809
0.64275	0.64287	0.643261	0.647237
0.642689	0.642905	0.643278	0.644098
0.642764	0.642898	0.643157	0.646695
0.642706	0.642899	0.64339	0.645456
0.642722	0.642901	0.643199	0.64547
0.642772	0.642929	0.643339	0.645755
0.642766	0.642887	0.643488	0.644328
0.642774	0.642867	0.643349	0.648201
0.642774	0.642899	0.643239	0.646484
0.642732	0.642867	0.6433	0.64582
0.642752	0.642891	0.643358	0.647148
0.642759	0.642901	0.643429	0.644555
0.642712	0.642843	0.643332	0.647238
0.642738	0.642881	0.643455	0.64562
0.642731	0.642881	0.643235	0.646934
0.642769	0.642867	0.643154	0.645876
0.642746	0.642929	0.643323	0.644705
0.642713	0.642907	0.643189	0.646517
0.642723	0.642899	0.643282	0.645718
0.642736	0.642855	0.643221	0.645761
0.642784	0.642903	0.64342	0.646186
0.642768	0.642875	0.643433	0.646989
0.642756	0.642902	0.643334	0.647307
0.642762	0.642872	0.643328	0.646586
0.642754	0.642876	0.643142	0.645861
0.642706	0.642846	0.643267	0.644102
0.642718	0.642898	0.643171	0.645747
0.642777	0.642872	0.643204	0.647066
0.64273	0.642897	0.643162	0.645724
0.642763	0.64287	0.643404	0.645747
0.642754	0.6429	0.64333	0.646377
0.642761	0.642907	0.643248	0.646129
0.642778	0.64289	0.643282	0.645116
0.642737	0.642846	0.643278	0.645876
0.642775	0.642923	0.643181	0.646581
0.642798	0.642851	0.643428	0.645767
0.642738	0.642867	0.643307	0.646174
0.642762	0.642941	0.643185	0.646022
0.642749	0.642921	0.64313	0.647907
0.642767	0.642921	0.643214	0.646393
0.642707	0.642894	0.643207	0.646897
0.642711	0.642894	0.643229	0.645622
0.642732	0.642876	0.643149	0.646339
0.642774	0.642905	0.643226	0.645139
0.642767	0.642858	0.643264	0.646101
0.642762	0.642926	0.643303	0.646238
0.642742	0.642926	0.643399	0.644501
0.642745	0.642894	0.643396	0.646581
0.642738	0.642917	0.643332	0.646742
0.642756	0.642864	0.643113	0.646787
0.642708	0.642932	0.643277	0.645714
0.642751	0.642884	0.643202	0.648118
0.642707	0.642918	0.643225	0.645671
0.642752	0.642893	0.6433	0.646723
0.642721	0.642863	0.643167	0.64594
0.64275	0.642866	0.643267	0.646005
0.642756	0.642882	0.643318	0.646193
0.64273	0.642906	0.643198	0.645825
0.642763	0.642902	0.643249	0.646609
0.642733	0.642863	0.643228	0.645617
0.642696	0.642901	0.643261	0.645638
0.64276	0.6429	0.643156	0.64561
0.642758	0.642924	0.643075	0.645691
0.642773	0.642866	0.64342	0.646614
0.642779	0.642947	0.643245	0.646428
0.642684	0.642904	0.643167	0.646566
0.642739	0.642932	0.643172	0.646197
0.642704	0.642932	0.643118	0.645748
0.642744	0.642877	0.643302	0.645917
0.642793	0.64289	0.643208	0.645565
0.642757	0.642892	0.643129	0.6463
0.642738	0.642879	0.64329	0.646023
0.642736	0.642906	0.643227	0.644933
0.642722	0.642918	0.643235	0.647587
0.642721	0.64286	0.643374	0.645844
0.642731	0.642897	0.643273	0.644588
0.642729	0.642897	0.643131	0.646792
0.642756	0.642897	0.64337	0.644351
0.642714	0.64286	0.643036	0.645688
0.642732	0.642868	0.643409	0.646881
0.642764	0.642902	0.643409	0.646903
0.642761	0.642889	0.643331	0.644804
0.642708	0.642845	0.643298	0.645986
0.642724	0.642943	0.643178	0.646261
0.642758	0.642881	0.643206	0.64651
0.642778	0.642915	0.643421	0.647147
0.64277	0.642885	0.643386	0.646432
0.642751	0.642908	0.643234	0.64458
0.642706	0.642863	0.643473	0.646299
0.642745	0.642895	0.643252	0.646635
0.642754	0.642864	0.643371	0.645982
0.642749	0.642918	0.643282	0.647277
0.642748	0.642869	0.643292	0.646581
0.642802	0.642872	0.643292	0.644861
0.642752	0.642908	0.643183	0.646754
0.642753	0.642881	0.643339	0.645769
0.642799	0.642861	0.643275	0.646225
0.64276	0.642933	0.643272	0.646532
0.642753	0.642894	0.643269	0.64399
0.642785	0.64292	0.643348	0.646594
0.64274	0.642879	0.643313	0.645344
0.642764	0.642902	0.643303	0.646872
0.642699	0.64288	0.643239	0.645593
0.642773	0.642896	0.643193	0.645629
0.642757	0.642879	0.64314	0.647005
0.642754	0.642915	0.643435	0.64537
0.642747	0.642907	0.643204	0.645764
0.642692	0.642882	0.643246	0.646964
0.642739	0.64288	0.643329	0.645883
0.642763	0.642893	0.643213	0.64736
0.642798	0.642875	0.643303	0.645154
0.642727	0.642852	0.643191	0.645594
0.642742	0.642839	0.643255	0.64641
0.64277	0.642877	0.643186	0.645613
0.642761	0.642851	0.643223	0.645862
0.642756	0.642906	0.643373	0.646587
0.642759	0.642888	0.643303	0.645554
0.642701	0.642897	0.643184	0.644208
0.642753	0.64283	0.643167	0.645442
0.642764	0.642868	0.643309	0.644842
0.642762	0.642865	0.643267	0.646121
0.642779	0.64289	0.643312	0.644783
0.64273	0.642936	0.643322	0.647923
0.642755	0.642876	0.643305	0.645593
0.642784	0.642888	0.643247	0.647357
0.642773	0.642862	0.643312	0.646355
0.642776	0.642915	0.64305	0.646906
0.64271	0.642882	0.643157	0.645208
0.642759	0.642866	0.643287	0.645989
0.642735	0.64289	0.643309	0.645583
0.642771	0.642898	0.643323	0.646545
0.642799	0.642869	0.643401	0.645838
0.642758	0.642864	0.643375	0.647831
0.64271	0.642899	0.643337	0.646294
0.642735	0.642936	0.643295	0.646125
0.642793	0.642898	0.64332	0.647027
0.642723	0.642907	0.643384	0.647342
0.642762	0.642932	0.643129	0.646695
0.642729	0.642867	0.643255	0.647165
0.642733	0.642906	0.643395	0.645752
0.64276	0.642873	0.643235	0.647862
0.642719	0.642891	0.643146	0.644353
Table 2B:Monte Carlo simulations of the NLR-(Km/Ka_2OG) with summary statistics*
0-0.0005	0.0005-1	1-3	3-20
0.783218	0.783377	0.783818	0.786321		Column1		Column2		Column3		Column4
0.783168	0.783391	0.783957	0.785639
0.783234	0.78338	0.784018	0.787804		Mean	0.783182	Mean	0.783376	Mean	0.783866	Mean	0.787551
0.783175	0.783387	0.783899	0.786551		Standard Error	1.46694e-06	Standard Error	1.39855e-06	Standard Error	5.77769e-06	Standard Error	5.03058e-05
0.783243	0.783385	0.783892	0.786227		Median	0.783183	Median	0.783377	Median	0.78387	Median	0.787514
0.783157	0.783344	0.783713	0.785755		Mode	0.783149	Mode	0.783342	Mode	#N/A	Mode	0.788573
0.783119	0.783465	0.783935	0.787378		Standard Deviation	3.28017e-05	Standard Deviation	3.12726e-05	Standard Deviation	0.000129193	Standard Deviation	0.00112487
0.783137	0.783415	0.783917	0.787203		Sample Variance	1.07595e-09	Sample Variance	9.77973e-10	Sample Variance	1.66909e-08	Sample Variance	1.26533e-06
0.783188	0.783417	0.78373	0.78756		Kurtosis	-0.522808	Kurtosis	-0.179311	Kurtosis	-0.30366	Kurtosis	-0.446139
0.783187	0.783391	0.783924	0.7884		Skewness	-0.031853	Skewness	0.12172	Skewness	-0.0578027	Skewness	0.00246844
0.783174	0.783343	0.783876	0.786924		Range	0.000163904	Range	0.000173224	Range	0.000684623	Range	0.00561326
0.783173	0.78337	0.783785	0.785865		Minimum	0.7831	Minimum	0.783292	Minimum	0.783513	Minimum	0.784838
0.783169	0.783408	0.783913	0.787388		Maximum	0.783264	Maximum	0.783465	Maximum	0.784198	Maximum	0.790452
0.783181	0.783342	0.783776	0.789874		Sum	391.591	Sum	391.688	Sum	391.933	Sum	393.776
0.783184	0.783347	0.783615	0.787423		Count	500	Count	500	Count	500	Count	500
0.783171	0.78336	0.783995	0.786468		Confidence Level(95.0%)	2.88214e-06	Confidence Level(95.0%)	2.74777e-06	Confidence Level(95.0%)	1.13516e-05	Confidence Level(95.0%)	9.88372e-05
0.783236	0.783374	0.78397	0.788718
0.783205	0.783408	0.783964	0.786836
0.783178	0.783367	0.783749	0.786574
0.783216	0.783395	0.784036	0.786689
0.783193	0.783359	0.784005	0.787597
0.783196	0.783342	0.783838	0.788499
0.783168	0.783353	0.783994	0.7885
0.78325	0.78331	0.7838	0.787325
0.783168	0.783363	0.783913	0.786873
0.78312	0.783401	0.78369	0.787321
0.783201	0.783343	0.783624	0.786884
0.783179	0.783398	0.784002	0.788223
0.783124	0.783378	0.783945	0.78897
0.783187	0.783404	0.783995	0.785578
0.783121	0.78335	0.78416	0.787294
0.783139	0.783333	0.783985	0.789242
0.783146	0.783394	0.784084	0.787759
0.783258	0.783388	0.783638	0.788959
0.783123	0.783447	0.783879	0.786211
0.783201	0.783325	0.783798	0.78579
0.783149	0.783354	0.783821	0.788919
0.783157	0.783374	0.783981	0.786967
0.783231	0.783409	0.783908	0.788417
0.783157	0.783349	0.783921	0.785059
0.783179	0.783383	0.78384	0.787554
0.78316	0.783405	0.783796	0.789977
0.783229	0.783377	0.783941	0.789625
0.783184	0.783375	0.783846	0.789143
0.783227	0.783407	0.784134	0.788312
0.783216	0.783388	0.783879	0.787146
0.783227	0.783381	0.783884	0.785611
0.78322	0.783356	0.783761	0.789517
0.783152	0.783387	0.783907	0.785626
0.783164	0.783383	0.784011	0.78621
0.783162	0.783338	0.783837	0.788689
0.783204	0.783369	0.783785	0.787599
0.783174	0.783356	0.783783	0.787182
0.783189	0.783392	0.784007	0.789066
0.783175	0.783362	0.783595	0.785618
0.783183	0.783359	0.784057	0.787176
0.783231	0.783391	0.783855	0.787115
0.783164	0.783319	0.783867	0.788435
0.783147	0.783383	0.784032	0.788109
0.783155	0.783344	0.783767	0.787075
0.783166	0.783404	0.783609	0.790221
0.783151	0.783371	0.783624	0.788045
0.783235	0.783361	0.783756	0.785749
0.783198	0.783301	0.783513	0.78868
0.783176	0.78341	0.783965	0.788912
0.783197	0.783364	0.783865	0.788894
0.783148	0.783368	0.783848	0.785764
0.783168	0.783386	0.783831	0.789231
0.783169	0.783357	0.783704	0.787109
0.783159	0.783347	0.78401	0.786941
0.783167	0.78342	0.783789	0.786614
0.783138	0.783392	0.783738	0.789451
0.783136	0.783445	0.783901	0.786476
0.783228	0.783354	0.783821	0.787675
0.783232	0.783346	0.783941	0.787774
0.783187	0.783433	0.783777	0.786424
0.783246	0.783347	0.783772	0.787461
0.783235	0.783384	0.783546	0.787495
0.783212	0.783384	0.783786	0.787024
0.78318	0.78337	0.783871	0.786581
0.783167	0.783336	0.783662	0.787156
0.783208	0.783343	0.783821	0.787797
0.783121	0.78334	0.783991	0.785667
0.783227	0.783434	0.784169	0.789256
0.783215	0.783393	0.784055	0.788365
0.783157	0.783392	0.783766	0.787311
0.783165	0.783363	0.783935	0.785743
0.783166	0.783414	0.783922	0.787471
0.783212	0.783402	0.783989	0.78557
0.783184	0.783384	0.783772	0.787103
0.783156	0.783404	0.783837	0.787154
0.783129	0.783332	0.783748	0.785455
0.78316	0.783373	0.783652	0.788573
0.783167	0.783357	0.783939	0.786255
0.783233	0.783382	0.78377	0.787238
0.783186	0.783342	0.783996	0.788321
0.7832	0.78334	0.783789	0.787575
0.783152	0.783365	0.784091	0.790192
0.783183	0.783357	0.783805	0.78907
0.783161	0.783384	0.783874	0.788821
0.783227	0.783304	0.784006	0.788193
0.783189	0.783421	0.783798	0.788939
0.783238	0.783426	0.783782	0.787704
0.783149	0.783358	0.783841	0.7862
0.783217	0.783395	0.783998	0.786562
0.783174	0.783361	0.783759	0.787338
0.783149	0.783357	0.783901	0.785737
0.783237	0.783436	0.783801	0.78565
0.783147	0.783394	0.784038	0.787157
0.783183	0.783364	0.783835	0.788096
0.783193	0.783412	0.78411	0.787153
0.783128	0.783381	0.783752	0.786539
0.783185	0.783351	0.78387	0.788085
0.783214	0.783323	0.783887	0.788537
0.783196	0.783416	0.78366	0.788496
0.783224	0.783399	0.783889	0.78648
0.783111	0.783362	0.783782	0.786397
0.783226	0.783393	0.783635	0.787102
0.783117	0.783396	0.783991	0.785598
0.783162	0.783384	0.783927	0.789144
0.783196	0.7834	0.783692	0.788918
0.783184	0.783362	0.783567	0.788469
0.783179	0.78342	0.783901	0.786683
0.783219	0.783417	0.783798	0.785606
0.783189	0.783367	0.7839	0.78665
0.783166	0.783397	0.783827	0.786629
0.783178	0.78335	0.783836	0.787359
0.783202	0.783405	0.783789	0.7901
0.783171	0.78335	0.783689	0.78577
0.783139	0.783422	0.784037	0.786584
0.783207	0.783341	0.783915	0.788186
0.783192	0.78338	0.783959	0.78563
0.783104	0.783354	0.783733	0.788648
0.783176	0.783368	0.783767	0.787078
0.783211	0.783367	0.783645	0.789316
0.783205	0.783334	0.783745	0.787033
0.783154	0.783313	0.783815	0.788321
0.783167	0.783396	0.7838	0.787064
0.783191	0.783328	0.784004	0.78734
0.783195	0.783385	0.783743	0.785405
0.783213	0.783412	0.783912	0.787616
0.783201	0.783395	0.783882	0.786875
0.783202	0.783379	0.783827	0.786646
0.783201	0.783375	0.783568	0.788892
0.783171	0.783383	0.783781	0.789105
0.783138	0.783422	0.784076	0.787053
0.78323	0.783362	0.783931	0.787538
0.783231	0.783328	0.784028	0.786035
0.783159	0.783385	0.783665	0.787979
0.783187	0.78333	0.783914	0.786965
0.783156	0.78337	0.783926	0.78821
0.783215	0.783384	0.783893	0.788083
0.783197	0.783328	0.78365	0.785613
0.78323	0.783449	0.78403	0.788002
0.783193	0.783377	0.784198	0.78857
0.783187	0.783395	0.783805	0.787327
0.783173	0.783359	0.78408	0.788624
0.783186	0.78334	0.783891	0.789577
0.783184	0.783389	0.783707	0.788609
0.783174	0.783398	0.783782	0.785934
0.783164	0.783375	0.783922	0.789418
0.783185	0.783341	0.784104	0.787768
0.783179	0.783371	0.783762	0.787632
0.783149	0.783407	0.784161	0.787489
0.783151	0.783397	0.783926	0.788845
0.783136	0.783338	0.783845	0.788948
0.783194	0.783368	0.783772	0.78783
0.783219	0.783353	0.783741	0.788159
0.783214	0.783374	0.783755	0.788597
0.78314	0.783405	0.783858	0.787766
0.783203	0.783423	0.783893	0.78798
0.783169	0.783378	0.783996	0.787791
0.783187	0.783367	0.78377	0.786594
0.78317	0.783362	0.784109	0.786837
0.783126	0.783357	0.783746	0.788689
0.783138	0.783406	0.784051	0.787606
0.783111	0.783388	0.783818	0.787152
0.783207	0.783384	0.783881	0.787278
0.783221	0.783435	0.78396	0.787988
0.783173	0.783353	0.783882	0.787499
0.783195	0.783357	0.78391	0.786746
0.783162	0.783365	0.783739	0.788351
0.783137	0.783378	0.783689	0.788419
0.783153	0.783345	0.783838	0.787871
0.783148	0.783346	0.783961	0.788544
0.783184	0.783396	0.783889	0.787616
0.78317	0.783424	0.784075	0.787504
0.78319	0.783361	0.783864	0.788153
0.783149	0.783399	0.783791	0.789145
0.783128	0.783372	0.783874	0.788379
0.783112	0.783358	0.783738	0.788264
0.783219	0.783321	0.783695	0.787688
0.783211	0.783402	0.784006	0.788125
0.783235	0.783364	0.783922	0.78799
0.783226	0.783343	0.784018	0.78769
0.78319	0.78337	0.783855	0.788259
0.783161	0.783383	0.784067	0.788769
0.783121	0.783354	0.78378	0.787587
0.783153	0.783292	0.78395	0.78792
0.783194	0.783378	0.783726	0.789171
0.783231	0.783376	0.783645	0.787872
0.783231	0.783399	0.78388	0.787037
0.783222	0.783398	0.783762	0.786817
0.783157	0.783353	0.783551	0.788948
0.783149	0.783415	0.783954	0.787728
0.783167	0.783382	0.783714	0.788429
0.7832	0.783349	0.784019	0.78704
0.783242	0.783384	0.783766	0.787234
0.783213	0.783364	0.783958	0.786464
0.783148	0.78341	0.783806	0.78789
0.783198	0.783395	0.783906	0.78681
0.783156	0.783397	0.783755	0.7868
0.783186	0.783354	0.783896	0.788805
0.783223	0.783322	0.783983	0.786154
0.783219	0.783385	0.783759	0.786931
0.783214	0.783403	0.783627	0.787656
0.783223	0.783378	0.783845	0.7885
0.783215	0.783356	0.783684	0.788706
0.783164	0.78337	0.783962	0.787507
0.783133	0.783368	0.783856	0.78619
0.78316	0.783369	0.784147	0.786096
0.783112	0.783398	0.784	0.787947
0.783133	0.783342	0.78402	0.785559
0.783202	0.783367	0.783832	0.787011
0.783164	0.783379	0.783698	0.785775
0.783184	0.783381	0.783791	0.787884
0.783183	0.783338	0.783994	0.786929
0.783151	0.783399	0.783754	0.786388
0.783199	0.783362	0.783971	0.788688
0.783173	0.783378	0.783538	0.78814
0.783207	0.783377	0.783706	0.788287
0.783147	0.783338	0.783798	0.78765
0.783124	0.783409	0.783904	0.788889
0.783118	0.783347	0.784028	0.785374
0.783122	0.78341	0.783748	0.786191
0.783189	0.783347	0.783973	0.788218
0.783202	0.783349	0.783836	0.786879
0.783185	0.783383	0.784068	0.788839
0.783168	0.783413	0.783978	0.786764
0.783202	0.783456	0.783612	0.786628
0.783162	0.783371	0.783967	0.787783
0.783184	0.783336	0.783961	0.787455
0.78317	0.78335	0.783701	0.787614
0.783177	0.783373	0.783739	0.787553
0.783148	0.783366	0.783774	0.787592
0.783191	0.783347	0.783911	0.785377
0.783147	0.78339	0.783715	0.786913
0.783157	0.783464	0.784094	0.789037
0.783157	0.783342	0.784038	0.787003
0.783167	0.783346	0.783776	0.787865
0.783165	0.783394	0.784033	0.786677
0.7832	0.783381	0.783762	0.787762
0.783168	0.783361	0.783963	0.78582
0.783159	0.783318	0.783943	0.78654
0.783182	0.783382	0.783987	0.788197
0.783253	0.78337	0.783821	0.787867
0.783152	0.783405	0.783935	0.786249
0.78315	0.783372	0.783757	0.787412
0.78321	0.783373	0.78377	0.787424
0.783154	0.783397	0.783887	0.788196
0.783171	0.783352	0.783742	0.7883
0.78319	0.78338	0.783968	0.787758
0.783218	0.783415	0.783696	0.787383
0.783155	0.783362	0.783712	0.786798
0.783131	0.783339	0.78392	0.788954
0.783209	0.783387	0.783821	0.785981
0.783149	0.783425	0.783817	0.787138
0.783198	0.783394	0.783755	0.788562
0.783162	0.783399	0.78388	0.788413
0.783131	0.783416	0.783557	0.787882
0.783196	0.783358	0.783844	0.787498
0.783169	0.783338	0.784008	0.787484
0.783193	0.783368	0.783802	0.786019
0.783198	0.783445	0.783816	0.788125
0.783177	0.783304	0.784127	0.785898
0.7832	0.783386	0.783854	0.787901
0.783244	0.783406	0.783797	0.788621
0.783163	0.783412	0.783765	0.786832
0.783149	0.783365	0.783835	0.78734
0.78318	0.783421	0.783805	0.787959
0.783165	0.783441	0.784028	0.787312
0.78318	0.783394	0.783789	0.78585
0.783189	0.783411	0.783896	0.78921
0.783182	0.783388	0.783861	0.786007
0.783182	0.783363	0.783995	0.78826
0.783197	0.7834	0.784002	0.790162
0.783176	0.783378	0.783713	0.788937
0.783219	0.783342	0.783813	0.787171
0.783212	0.783384	0.783922	0.788035
0.783247	0.783385	0.783785	0.787384
0.783154	0.783399	0.783757	0.788465
0.783143	0.783375	0.783888	0.786563
0.783171	0.783406	0.783976	0.788946
0.783167	0.783416	0.783992	0.785438
0.783178	0.783392	0.783943	0.788205
0.783233	0.783402	0.784024	0.786391
0.783176	0.783435	0.78392	0.78725
0.783146	0.783321	0.783576	0.78813
0.783193	0.783425	0.783865	0.788024
0.783217	0.783395	0.783855	0.786973
0.783164	0.783361	0.78403	0.788925
0.783215	0.78336	0.783906	0.789019
0.783199	0.783394	0.78395	0.788071
0.783134	0.783443	0.783957	0.787522
0.783174	0.783336	0.783855	0.786281
0.783148	0.783347	0.783676	0.78911
0.783222	0.783313	0.783805	0.787102
0.783151	0.783441	0.784028	0.787546
0.783136	0.783399	0.783953	0.786397
0.783138	0.78338	0.783931	0.786411
0.783143	0.783404	0.784081	0.786336
0.783244	0.783387	0.78394	0.789666
0.783205	0.783381	0.784065	0.786765
0.783225	0.783416	0.783872	0.788966
0.783184	0.783376	0.783937	0.787381
0.783147	0.783375	0.783801	0.787908
0.783165	0.783337	0.783681	0.78622
0.783197	0.783339	0.783742	0.786977
0.78314	0.78339	0.783739	0.788387
0.783121	0.783321	0.783871	0.78733
0.783214	0.783362	0.783801	0.787096
0.78317	0.78338	0.783837	0.787012
0.783196	0.783378	0.783762	0.78608
0.783146	0.78338	0.784142	0.788702
0.783214	0.783356	0.783877	0.787672
0.783245	0.783311	0.784025	0.785673
0.783208	0.783348	0.783763	0.785397
0.783202	0.783426	0.783917	0.788046
0.783207	0.783333	0.78374	0.788735
0.783175	0.783381	0.78398	0.786101
0.783184	0.783383	0.783908	0.787138
0.783184	0.783374	0.783849	0.78706
0.783173	0.783367	0.783931	0.787773
0.783163	0.783388	0.783848	0.788314
0.783179	0.78337	0.783834	0.786481
0.783148	0.783355	0.783788	0.786281
0.783222	0.78338	0.783934	0.786714
0.7832	0.783423	0.783903	0.7898
0.783171	0.783339	0.783767	0.787342
0.783153	0.783356	0.783557	0.786708
0.78316	0.783445	0.783624	0.78661
0.783179	0.783383	0.783739	0.785683
0.783218	0.78344	0.783804	0.786988
0.783211	0.783414	0.784096	0.78674
0.783218	0.783358	0.783887	0.787133
0.783264	0.78335	0.783898	0.7884
0.783146	0.783349	0.783839	0.789358
0.783149	0.783342	0.783648	0.789151
0.783207	0.783386	0.784051	0.787108
0.783173	0.783423	0.783951	0.786137
0.783168	0.78343	0.783955	0.788664
0.783223	0.783321	0.783672	0.789179
0.783177	0.783364	0.783932	0.789434
0.783164	0.783351	0.783784	0.785978
0.783194	0.783368	0.783751	0.788361
0.783227	0.783362	0.783801	0.788163
0.783183	0.783344	0.783685	0.786614
0.78313	0.783396	0.784016	0.78593
0.783187	0.783347	0.783867	0.789167
0.783106	0.783394	0.783891	0.784983
0.783206	0.783384	0.783729	0.788443
0.783129	0.783386	0.784039	0.786793
0.78315	0.783389	0.783785	0.78681
0.783216	0.783426	0.783972	0.78719
0.783209	0.783369	0.784169	0.785289
0.783219	0.783343	0.783985	0.790452
0.783219	0.783386	0.783838	0.788162
0.783164	0.783343	0.78392	0.787277
0.78319	0.783374	0.783997	0.789048
0.783199	0.783388	0.784091	0.785592
0.783137	0.783311	0.783963	0.789167
0.783171	0.783361	0.784127	0.787012
0.783162	0.783361	0.783832	0.788763
0.783213	0.783342	0.783725	0.787352
0.783182	0.783425	0.78395	0.785791
0.783138	0.783397	0.783772	0.788207
0.783151	0.783386	0.783896	0.787141
0.783168	0.783327	0.783814	0.787198
0.783232	0.783391	0.784079	0.787766
0.783211	0.783354	0.784096	0.788836
0.783195	0.783389	0.783965	0.789259
0.783204	0.783349	0.783956	0.788298
0.783193	0.783354	0.783709	0.787332
0.783128	0.783315	0.783875	0.784988
0.783144	0.783384	0.783748	0.78718
0.783223	0.783349	0.783792	0.788938
0.78316	0.783383	0.783736	0.78715
0.783205	0.783347	0.784058	0.787181
0.783193	0.783388	0.78396	0.788019
0.783202	0.783397	0.78385	0.787688
0.783224	0.783373	0.783896	0.786339
0.78317	0.783315	0.78389	0.787353
0.78322	0.783418	0.783762	0.788292
0.783251	0.783321	0.78409	0.787206
0.783171	0.783344	0.783928	0.787748
0.783203	0.783442	0.783767	0.787547
0.783185	0.783415	0.783693	0.79006
0.783209	0.783415	0.783805	0.78804
0.783131	0.783379	0.783795	0.788713
0.783135	0.783378	0.783825	0.787014
0.783163	0.783356	0.783719	0.78797
0.78322	0.783394	0.78382	0.78637
0.783209	0.783331	0.783871	0.787652
0.783203	0.783422	0.783923	0.787835
0.783177	0.783421	0.784052	0.785519
0.783181	0.783379	0.784047	0.788292
0.783171	0.783409	0.783962	0.788506
0.783195	0.783339	0.783671	0.788566
0.783131	0.783429	0.783889	0.787136
0.783188	0.783365	0.783789	0.790341
0.78313	0.783411	0.783819	0.787079
0.78319	0.783378	0.78392	0.788483
0.783148	0.783338	0.783743	0.787437
0.783187	0.783342	0.783876	0.787525
0.783195	0.783363	0.783943	0.787774
0.783161	0.783395	0.783783	0.787283
0.783204	0.78339	0.783852	0.788329
0.783164	0.783338	0.783823	0.787007
0.783115	0.783388	0.783867	0.787035
0.7832	0.783386	0.783728	0.786998
0.783198	0.78342	0.78362	0.787105
0.783218	0.783342	0.784079	0.788336
0.783226	0.783449	0.783846	0.788087
0.7831	0.783392	0.783743	0.788272
0.783173	0.783429	0.783749	0.787779
0.783125	0.783429	0.783677	0.787181
0.783179	0.783356	0.783922	0.787407
0.783244	0.783374	0.783796	0.786937
0.783196	0.783376	0.783692	0.787917
0.783171	0.783359	0.783907	0.787549
0.783168	0.783395	0.783822	0.786095
0.78315	0.783411	0.783833	0.789633
0.783148	0.783333	0.784018	0.78731
0.783162	0.783383	0.783883	0.785635
0.783159	0.783383	0.783695	0.788573
0.783195	0.783382	0.784012	0.785319
0.783139	0.783334	0.783568	0.787102
0.783163	0.783344	0.784065	0.788692
0.783206	0.783389	0.784065	0.788721
0.783202	0.783372	0.78396	0.785923
0.783131	0.783314	0.783916	0.787499
0.783153	0.783444	0.783758	0.787866
0.783198	0.783362	0.783795	0.788197
0.783224	0.783406	0.784081	0.789046
0.783213	0.783368	0.784034	0.788093
0.783188	0.783397	0.783831	0.785624
0.783129	0.783337	0.78415	0.787916
0.783181	0.783381	0.783856	0.788363
0.783192	0.783339	0.784014	0.787493
0.783186	0.783411	0.783896	0.78922
0.783184	0.783346	0.783909	0.788292
0.783257	0.78335	0.783909	0.785999
0.78319	0.783398	0.783764	0.788522
0.783191	0.783362	0.783972	0.787209
0.783252	0.783335	0.783887	0.787817
0.783201	0.783431	0.783882	0.788226
0.783191	0.783379	0.783878	0.784838
0.783234	0.783414	0.783984	0.788309
0.783174	0.783359	0.783938	0.786642
0.783206	0.783389	0.783924	0.788679
0.783119	0.78336	0.783838	0.786974
0.783218	0.783381	0.783777	0.787022
0.783197	0.783359	0.783707	0.788857
0.783192	0.783407	0.7841	0.786677
0.783183	0.783396	0.783791	0.787202
0.783109	0.783363	0.783848	0.788802
0.783173	0.78336	0.783958	0.787362
0.783205	0.783377	0.783804	0.78933
0.783252	0.783353	0.783924	0.78639
0.783156	0.783322	0.783774	0.786976
0.783177	0.783305	0.783859	0.788063
0.783214	0.783356	0.783767	0.787002
0.783201	0.783322	0.783817	0.787333
0.783195	0.783395	0.784017	0.788299
0.783199	0.783371	0.783924	0.786923
0.783123	0.783383	0.783765	0.78513
0.783191	0.783294	0.783742	0.786773
0.783206	0.783344	0.783931	0.785974
0.783203	0.783341	0.783875	0.787678
0.783225	0.783374	0.783935	0.785895
0.783161	0.783435	0.783949	0.790081
0.783193	0.783355	0.783926	0.786974
0.783233	0.78337	0.783849	0.789327
0.783218	0.783337	0.783935	0.78799
0.783222	0.783407	0.783586	0.788725
0.783134	0.783362	0.783729	0.786461
0.783199	0.783341	0.783903	0.787503
0.783167	0.783373	0.783931	0.786961
0.783215	0.783384	0.783951	0.788244
0.783253	0.783345	0.784054	0.787301
0.783198	0.783339	0.78402	0.789959
0.783134	0.783386	0.783969	0.787909
0.783168	0.783435	0.783913	0.787684
0.783244	0.783384	0.783946	0.788887
0.783151	0.783396	0.784032	0.789306
0.783203	0.78343	0.783692	0.788444
0.78316	0.783343	0.78386	0.78907
0.783165	0.783395	0.784046	0.787187
0.783201	0.78335	0.783833	0.79
0.783146	0.783375	0.783714	0.785323
(*) Each row of values is the average of the experiment done in triplicate
