# Supplementary material for: Co-operative intermolecular kinetics of 2-oxoglutarate dependent dioxygenases may be essential for system-level regulation of plant cell physiology
Source: Front Plant Sci. 2015 Jul 15;6:489. doi: 10.3389/fpls.2015.00489 (PMC4502536; doi:10.3389/fpls.2015.00489)
Supplement: Table T3 — Robustness of NLR models across predefined thresholds of cytosolic iron (T3.xlsx). [file TableT3.XLSX]

## Sheet: Sheet1
Table T3A: summary statistics of non-linear regression models of Fe(II) and 2OG
Fe(II) [mM]	NLM_Fe(II)	NLM_2OG	sem(NLM_Fe(II))	sem(NLM_2OG)
0-0.0005	0.642746	0.783182	1.10178e-06	1.46694e-06
0.0005-1	0.642892	0.783376	1.05036e-06	1.39855e-06
1-3	0.64326	0.783866	4.33867e-06	5.77769e-06
3-20	0.646025	0.787551	3.77385e-05	5.03058e-05
Table T3B: summary statistics of non-linear regression models of Fe(II) and 2OG
Fe(II) mM	0.0005	0.001	0.0035	0.011	0.059	0.644	1
G2OX	0.00025	0.0005	0.00175	0.0055	0.0295	0.322	0.5
PHYH	0.0005	0.001	0.0035	0.011	0.059	0.644	1
THYD	0.000555556	0.00111111	0.00388889	0.0122222	0.0655556	0.715556	1.11111
G3OX	0.00125	0.0025	0.00875	0.0275	0.1475	1.61	2.5
ACCO	0.00423729	0.00847458	0.029661	0.0932203	0.5	5.45763	8.47458
TMLH	0.005	0.01	0.035	0.11	0.59	6.44	10
DACS	0.0178571	0.0357143	0.125	0.392857	2.10714	23	35.7143
GBBH	0.0208333	0.0416667	0.145833	0.458333	2.45833	26.8333	41.6667
FLVS	0.0227273	0.0454545	0.159091	0.5	2.68182	29.2727	45.4545
P4HY	0.0252525	0.0505051	0.176768	0.555556	2.9798	32.5253	50.5051
VINS	0.0294118	0.0588235	0.205882	0.647059	3.47059	37.8824	58.8235
ASPA	0.0294118	0.0588235	0.205882	0.647059	3.47059	37.8824	58.8235
COLD	0.0714286	0.142857	0.5	1.57143	8.42857	92	142.857
CLAV	0.0961538	0.192308	0.673077	2.11538	11.3462	123.846	192.308
P3HY	0.2	0.4	1.4	4.4	23.6	257.6	400
THYE	0.227273	0.454545	1.59091	5	26.8182	292.727	454.545
ASHY	0.5	1	3.5	11	59	644	1000
Table T3C: Behavior of non-linear regression model of Fe(II) at threshold concentrations
Fe concentration (mM)	Predicted (Km = 0.644 mM)
0.0005	0.000388199
0.001	0.000776398
0.0035	0.00271739
0.011	0.00854037
0.059	0.0458075
0.644	0.5
1	0.776398
Table T3D: Ratio of kinetic behavior of selected enzymes and model at threshold concentrations	Comparision of expected (model) and observed (empirical) kinetics at threshold concentrations
Model	0.000388199	0.000776398	0.00271739	0.015528	0.00854037	0.0458075	0.5	0.776398
G2OX	0	0	0	0.02	0.01	0.05	0.5	0.78
PHYH	0	0	0	0.01	0.01	0.04	0.5	0.78
THYD	0	0	0	0.01	0.01	0.04	0.5	0.78
G3OX	0	0	0	0.01	0.01	0.04	0.5	0.77
ACCO	0.04	0.02	0	0.01	0	0.04	0.49	0.77
TMLH	0.05	0.02	0	0.01	0	0.04	0.49	0.77
DACS	0.79	0.38	0.08	0	0.01	0.02	0.46	0.74
GBBH	1.08	0.52	0.12	0	0.02	0.01	0.46	0.74
FLVS	1.29	0.62	0.15	0	0.02	0.01	0.46	0.73
P4HY	1.59	0.77	0.19	0.01	0.03	0.01	0.45	0.73
VINS	2.17	1.06	0.26	0.01	0.05	0.01	0.44	0.72
ASPA	2.17	1.06	0.26	0.01	0.05	0.01	0.44	0.72
COLD	13	6.43	1.74	0.2	0.46	0.01	0.37	0.64
CLAV	23.62	11.72	3.21	0.42	0.9	0.06	0.33	0.6
P3HY	102.64	51.12	14.32	2.19	4.29	0.52	0.18	0.43
THYE	132.6	66.08	18.56	2.89	5.6	0.72	0.15	0.39
ASHY	643	321	91	15.12	28.28	4.5	0	0.1
Table T3E: Chi-squared values (column-wise: T3D) of intrapolated kinetic data of the model and enzymes
	924.05	460.78	129.91	20.92	39.76	6.13	6.72	11.16
