# Supplementary material for: Co-operative intermolecular kinetics of 2-oxoglutarate dependent dioxygenases may be essential for system-level regulation of plant cell physiology
Source: Front Plant Sci. 2015 Jul 15;6:489. doi: 10.3389/fpls.2015.00489 (PMC4502536; doi:10.3389/fpls.2015.00489)
Supplement: Table T4 — Distribution of catalytic domains in select sequence homologs of proteins responsible for ABA insensitivity (T4.xlsx). [file TableT4.XLSX]

## Sheet: Sheet1
	Table T4A: Domain analysis of Absicisic-acid insensitive sequences* (N = 26)
	RECNAME	ALKG	ALKB	ARGI	ASPA	CHLO	CLAS	COLY	CP3H	CP4H	CYCL	DACS	DSAT	ECTO	FLAV	GBBH	GIAC	HILY	HP4H	HYOS	NUHY	OGFD	PHYT	SULF	TFDA	THYD	THYE	XANT
gi|11932104|emb|CAC19186	Q9FNS6	-	-	-	-	+	-	-	+	-	-	-	+	+	+	-	-	-	-	-	+	+	+	-	+	-	-	-
gi|564742970|gb|AHC02486	V5W6C5	-	+	-	-	-	-	-	-	-	+	+	+	-	+	-	-	-	+	-	-	-	-	-	-	-	-	-
gi|156630458|sp|A0MES8.2	A0MES8	+	-	-	-	-	-	-	+	-	-	-	-	-	-	-	+	-	-	-	-	+	-	-	-	-	-	+
gi|527185820|gb|EPS59065	S8BWT1	+	+	+	-	-	+	-	+	+	-	-	-	+	-	-	+	+	-	+	-	+	-	-	-	-	-	+
gi|75247700|sp|Q8RYD6.1|	Q8RYD6	+	-	-	-	-	-	-	-	+	-	-	-	-	-	-	+	+	-	-	+	+	-	-	-	-	-	-
gi|75264833|sp|Q9M7Q5.1|	Q9M7Q5	+	+	-	-	+	-	-	-	+	-	-	-	-	-	-	-	+	+	+	-	-	+	-	-	-	+	-
gi|75268174|sp|Q9C5Q2.1|	Q9C5Q2	-	-	-	+	+	-	-	-	+	+	-	-	-	-	-	+	-	+	+	-	-	-	+	-	-	+	-
gi|75309215|sp|Q9FMM7.1|	Q9FMM7	-	-	-	-	-	-	-	+	+	+	-	-	-	-	-	-	-	+	-	-	-	-	+	-	+	-	-
gi|75312266|sp|Q9M7Q2.1|	Q9M7Q2	+	-	+	-	+	-	-	-	-	-	-	-	-	+	+	-	-	+	+	-	-	+	-	-	-	-	+
gi|75312267|sp|Q9M7Q3.1|	Q9M7Q3	-	-	-	-	-	-	-	-	+	-	-	-	-	-	-	-	-	-	-	-	+	+	-	+	-	-	-
gi|75312268|sp|Q9M7Q4.1|	Q9M7Q4	-	-	-	+	+	-	-	-	-	-	+	-	-	+	-	+	-	-	+	-	-	+	-	-	-	-	-
gi|75313515|sp|Q9SJN0.1|	Q9SJN0	+	-	-	-	+	+	-	+	-	+	+	-	-	-	-	-	-	-	-	-	-	-	-	+	-	-	-
gi|75334900|sp|Q9LES3.1|	Q9LES3	+	-	-	+	-	-	+	-	+	-	-	-	-	-	+	-	-	+	-	-	-	+	+	-	-	+	-
gi|147225211|dbj|BAF6244	A5A6Q1	+	+	+	-	+	-	-	+	-	-	-	-	+	-	-	+	+	+	-	-	+	+	-	-	-	-	-
gi|396084202|gb|AFN84600	I7AVJ1	-	-	-	-	+	-	-	-	+	-	-	-	+	-	+	-	-	+	-	+	-	-	-	-	-	-	-
gi|396084204|gb|AFN84601	I6ZMF5	-	-	-	+	+	-	-	-	+	-	-	-	-	+	-	+	+	-	+	-	-	+	-	+	-	-	-
gi|396084206|gb|AFN84602	I7ARN0	+	+	-	-	-	-	-	+	-	-	-	-	-	-	+	-	+	+	-	-	-	+	-	+	-	+	-
gi|396084208|gb|AFN84603	I7AI68	-	-	-	-	+	-	-	-	-	-	-	+	-	+	-	-	-	-	+	-	-	+	+	-	-	-	-
gi|555235430|gb|AGZ05627	U5TTQ7	-	-	+	+	+	+	-	-	-	+	-	-	+	-	-	+	-	-	-	-	+	-	-	-	-	-	-
gi|658309372|ref|NP_0012	Q32WR6	+	-	+	-	+	+	-	-	+	-	-	+	-	-	-	-	+	+	+	-	-	-	-	-	-	+	-
gi|658309922|ref|NP_0012	D9ZIQ3	+	-	-	+	+	-	-	-	+	-	-	-	-	-	-	+	+	-	+	-	-	-	-	-	-	+	-
gi|662033850|ref|NP_0012	F1DQG0	+	+	+	-	-	-	-	-	-	+	-	-	+	+	+	-	+	+	-	+	+	-	-	+	-	-	+
gi|669028170|emb|CDM8186	A0A077RQJ7	+	-	-	+	+	-	-	+	-	-	-	-	+	-	-	+	+	+	-	-	+	+	-	-	-	-	-
gi|674229113|gb|KFK22898	A0A087FZ46	+	-	-	+	-	-	-	-	+	-	+	-	-	-	-	-	+	+	-	+	+	+	+	-	+	-	-
gi|674239007|gb|KFK31772	A0A087GPH0	+	+	+	+	+	-	+	-	+	+	+	+	-	+	-	+	+	-	-	+	+	+	-	-	-	-	+
gi|674242157|gb|KFK34922	A0A087GYH0	-	-	-	-	-	-	-	-	-	-	-	-	-	-	-	-	-	-	-	-	-	-	-	-	-	-	-
		15	7	7	9	15	4	2	8	13	7	5	5	7	8	5	11	12	13	9	6	11	13	5	6	2	6	5
		0.576923	0.269231	0.269231	0.346154	0.576923	0.153846	0.0769231	0.307692	0.5	0.269231	0.192308	0.192308	0.269231	0.307692	0.192308	0.423077	0.461538	0.5	0.346154	0.230769	0.423077	0.5	0.192308	0.230769	0.0769231	0.230769	0.192308
	Table T4B: Domain distribution of Absicisic-acid insensitive sequences with putative 2OG function* (N = 15)
	2OG domain	Frequency
	CHLO	0.576923		#NUM!	min
	CP4H	0.5		#NUM!	q1
	HP4H	0.5		#NUM!	q2
	PHYT	0.5		#NUM!	q3
	HILY	0.461538		#NUM!	max
	GIAC	0.423077
	OGFD	0.423077
	ASPA	0.346154
	HYOS	0.346154
	CP3H	0.307692
	FLAV	0.307692
	ALKB	0.269231
	ARGI	0.269231
	CYCL	0.269231
	ECTO	0.269231
	NUHY	0.230769
	TFDA	0.230769
	THYE	0.230769
	DACS	0.192308
	DSAT	0.192308
	GBBH	0.192308
	SULF	0.192308
	XANT	0.192308
	CLAS	0.153846
	COLY	0.0769231
	THYD	0.0769231
	(*) Abbreviations: as in Figure 4#
