# Supplementary material for: Co-operative intermolecular kinetics of 2-oxoglutarate dependent dioxygenases may be essential for system-level regulation of plant cell physiology
Source: Front Plant Sci. 2015 Jul 15;6:489. doi: 10.3389/fpls.2015.00489 (PMC4502536; doi:10.3389/fpls.2015.00489)
Supplement: Supplementary file 5 [file S1A.ZIP › S1A.txt]

PLEASE REFRESH THIS PAGE FOR YOUR RESULTS.

                           --- full sequence ---- --- best 1 domain ---- --- domain number estimation ----
# target name        accession  query name                  accession    E-value  score  bias   E-value  score  bias   exp reg clu  ov env dom rep inc description of target
#------------------- ----------        -------------------- ---------- --------- ------ ----- --------- ------ -----   --- --- --- --- --- --- --- --- ---------------------
FLAV                 -          gi|11932104|emb|CAC19186.1| -               0.33   -1.9   0.4      0.52   -2.6   0.3   1.1   1   0   0   1   1   1   0 -
DSAT                 -          gi|11932104|emb|CAC19186.1| -                1.1   -4.1   0.1       2.8   -5.5   0.1   1.1   1   0   0   1   1   1   0 -
NUHY                 -          gi|11932104|emb|CAC19186.1| -                1.4   -5.1   0.0       7.7   -7.5   0.0   1.0   1   0   0   1   1   1   0 -
ECTO                 -          gi|11932104|emb|CAC19186.1| -                1.7   -4.4   0.1        11   -7.1   0.1   1.1   1   0   0   1   1   1   0 -
CP3H                 -          gi|11932104|emb|CAC19186.1| -                1.7   -5.3   0.2       5.4   -7.0   0.1   1.0   1   0   0   1   1   1   0 -
OGFD                 -          gi|11932104|emb|CAC19186.1| -                1.8   -4.3   0.2       9.5   -6.8   0.2   1.1   1   0   0   1   1   1   0 -
PHYT                 -          gi|11932104|emb|CAC19186.1| -                  2   -4.7   0.5        11   -7.0   0.4   1.1   1   0   0   1   1   1   0 -
CHLO                 -          gi|11932104|emb|CAC19186.1| -                2.3   -4.6   0.2        12   -6.9   0.1   1.0   1   0   0   1   1   1   0 -
TFDA                 -          gi|11932104|emb|CAC19186.1| -                2.3   -4.2   0.0       8.1   -6.0   0.0   1.1   1   0   0   1   1   1   0 -
HILY                 -          gi|75247700|sp|Q8RYD6.1|AI5L1_ARATH -               0.54   -4.3   0.0         1   -5.2   0.0   1.0   1   0   0   1   1   1   0 -
GIAC                 -          gi|75247700|sp|Q8RYD6.1|AI5L1_ARATH -                1.5   -3.8   0.0       6.5   -5.9   0.0   1.1   2   0   0   2   2   2   0 -
CP4H                 -          gi|75247700|sp|Q8RYD6.1|AI5L1_ARATH -                1.8   -5.4   0.2        11   -8.0   0.2   1.0   1   0   0   1   1   1   0 -
NUHY                 -          gi|75247700|sp|Q8RYD6.1|AI5L1_ARATH -                2.2   -5.8   0.1       9.3   -7.8   0.1   1.0   1   0   0   1   1   1   0 -
OGFD                 -          gi|75247700|sp|Q8RYD6.1|AI5L1_ARATH -                2.3   -4.7   0.4       9.6   -6.8   0.3   1.0   1   0   0   1   1   1   0 -
ALKG                 -          gi|75247700|sp|Q8RYD6.1|AI5L1_ARATH -                3.8   -4.9   0.0        23   -7.4   0.0   1.0   1   0   0   1   1   1   0 -
HILY                 -          gi|75264833|sp|Q9M7Q5.1|AI5L4_ARATH -               0.53   -4.2   0.0       1.7   -5.9   0.0   1.0   1   0   0   1   1   1   0 -
HP4H                 -          gi|75264833|sp|Q9M7Q5.1|AI5L4_ARATH -                  1   -4.2   0.1       2.4   -5.4   0.1   1.0   1   0   0   1   1   1   0 -
CHLO                 -          gi|75264833|sp|Q9M7Q5.1|AI5L4_ARATH -                1.4   -3.8   0.1         4   -5.4   0.1   1.1   1   0   0   1   1   1   0 -
PHYT                 -          gi|75264833|sp|Q9M7Q5.1|AI5L4_ARATH -                1.7   -4.4   0.0       8.7   -6.8   0.0   1.0   1   0   0   1   1   1   0 -
ALKB                 -          gi|75264833|sp|Q9M7Q5.1|AI5L4_ARATH -                2.1   -4.8   0.0        10   -7.1   0.0   1.0   1   0   0   1   1   1   0 -
CP4H                 -          gi|75264833|sp|Q9M7Q5.1|AI5L4_ARATH -                2.3   -5.7   1.3       5.4   -7.0   0.9   1.0   1   0   0   1   1   1   0 -
THYE                 -          gi|75264833|sp|Q9M7Q5.1|AI5L4_ARATH -                3.2   -4.9   0.3        21   -7.6   0.2   1.0   1   0   0   1   1   1   0 -
ALKG                 -          gi|75264833|sp|Q9M7Q5.1|AI5L4_ARATH -                3.4   -4.7   0.1        12   -6.5   0.1   1.0   1   0   0   1   1   1   0 -
HYOS                 -          gi|75264833|sp|Q9M7Q5.1|AI5L4_ARATH -                  4   -6.2   1.0        15   -8.1   0.7   1.0   1   0   0   1   1   1   0 -
THYE                 -          gi|75268174|sp|Q9C5Q2.1|AI5L3_ARATH -                1.5   -3.9   0.3       4.1   -5.3   0.2   1.1   1   0   0   1   1   1   0 -
HP4H                 -          gi|75268174|sp|Q9C5Q2.1|AI5L3_ARATH -                  2   -5.1   0.1        16   -8.2   0.0   1.0   1   0   0   1   1   1   0 -
GIAC                 -          gi|75268174|sp|Q9C5Q2.1|AI5L3_ARATH -                2.1   -4.2   0.8       6.1   -5.8   0.6   1.1   1   0   0   1   1   1   0 -
ASPA                 -          gi|75268174|sp|Q9C5Q2.1|AI5L3_ARATH -                2.4   -5.2   0.1        20   -8.3   0.0   1.0   1   0   0   1   1   1   0 -
CHLO                 -          gi|75268174|sp|Q9C5Q2.1|AI5L3_ARATH -                2.6   -4.7   0.1        15   -7.3   0.0   1.0   1   0   0   1   1   1   0 -
CYCL                 -          gi|75268174|sp|Q9C5Q2.1|AI5L3_ARATH -                2.9   -4.7   0.0        11   -6.6   0.0   1.0   1   0   0   1   1   1   0 -
CP4H                 -          gi|75268174|sp|Q9C5Q2.1|AI5L3_ARATH -                4.1   -6.6   2.7        10   -7.9   1.9   1.0   1   0   0   1   1   1   0 -
HYOS                 -          gi|75268174|sp|Q9C5Q2.1|AI5L3_ARATH -                4.5   -6.3   1.4        27   -9.3   1.0   1.0   1   0   0   1   1   1   0 -
SULF                 -          gi|75268174|sp|Q9C5Q2.1|AI5L3_ARATH -                8.1   -6.7   2.9       5.6   -6.2   0.0   1.1   2   0   0   2   2   2   0 -
HP4H                 -          gi|75309215|sp|Q9FMM7.1|AI5L8_ARATH -                0.1   -0.9   0.1      0.18   -1.7   0.1   1.2   1   0   0   1   1   1   0 -
THYD                 -          gi|75309215|sp|Q9FMM7.1|AI5L8_ARATH -               0.44   -3.5   0.0      0.96   -4.6   0.0   1.1   1   0   0   1   1   1   0 -
CP4H                 -          gi|75309215|sp|Q9FMM7.1|AI5L8_ARATH -                1.6   -5.2   0.0       9.9   -7.8   0.0   1.0   1   0   0   1   1   1   0 -
CP3H                 -          gi|75309215|sp|Q9FMM7.1|AI5L8_ARATH -                1.8   -5.5   0.1       5.6   -7.1   0.0   1.0   1   0   0   1   1   1   0 -
CYCL                 -          gi|75309215|sp|Q9FMM7.1|AI5L8_ARATH -                2.9   -4.7   0.0        16   -7.1   0.0   1.0   1   0   0   1   1   1   0 -
SULF                 -          gi|75309215|sp|Q9FMM7.1|AI5L8_ARATH -                3.1   -5.3   0.3        17   -7.7   0.2   1.0   1   0   0   1   1   1   0 -
XANT                 -          gi|75312266|sp|Q9M7Q2.1|AI5L7_ARATH -                1.1   -4.0   0.3       2.2   -5.0   0.2   1.0   1   0   0   1   1   1   0 -
PHYT                 -          gi|75312266|sp|Q9M7Q2.1|AI5L7_ARATH -                1.3   -4.0   0.2        12   -7.3   0.1   1.1   1   0   0   1   1   1   0 -
CHLO                 -          gi|75312266|sp|Q9M7Q2.1|AI5L7_ARATH -                1.5   -3.9   0.1       4.4   -5.5   0.1   1.1   1   0   0   1   1   1   0 -
HP4H                 -          gi|75312266|sp|Q9M7Q2.1|AI5L7_ARATH -                1.5   -4.8   0.1       4.9   -6.4   0.0   1.0   1   0   0   1   1   1   0 -
ALKG                 -          gi|75312266|sp|Q9M7Q2.1|AI5L7_ARATH -                2.4   -4.2   0.9       4.3   -5.0   0.6   1.0   1   0   0   1   1   1   0 -
ARGI                 -          gi|75312266|sp|Q9M7Q2.1|AI5L7_ARATH -                2.5   -4.7   0.0        20   -7.7   0.0   1.0   1   0   0   1   1   1   0 -
FLAV                 -          gi|75312266|sp|Q9M7Q2.1|AI5L7_ARATH -                3.4   -5.3   1.4         7   -6.4   1.0   1.0   1   0   0   1   1   1   0 -
HYOS                 -          gi|75312266|sp|Q9M7Q2.1|AI5L7_ARATH -                4.5   -6.3   1.4        15   -8.0   1.0   1.0   1   0   0   1   1   1   0 -
GBBH                 -          gi|75312266|sp|Q9M7Q2.1|AI5L7_ARATH -                5.7   -6.2   1.2        27   -9.1   0.8   1.0   1   0   0   1   1   1   0 -
TFDA                 -          gi|75312267|sp|Q9M7Q3.1|AI5L6_ARATH -              0.066    1.0   0.1      0.09    0.5   0.1   1.1   1   0   0   1   1   1   0 -
OGFD                 -          gi|75312267|sp|Q9M7Q3.1|AI5L6_ARATH -                2.9   -5.1   0.0        22   -8.0   0.0   1.0   1   0   0   1   1   1   0 -
PHYT                 -          gi|75312267|sp|Q9M7Q3.1|AI5L6_ARATH -                3.8   -5.6   1.7        11   -7.1   1.1   1.1   1   0   0   1   1   1   0 -
CP4H                 -          gi|75312267|sp|Q9M7Q3.1|AI5L6_ARATH -                5.6   -7.0   2.7        18   -8.7   1.9   1.0   1   0   0   1   1   1   0 -
FLAV                 -          gi|75312268|sp|Q9M7Q4.1|AI5L5_ARATH -               0.52   -2.6   0.2       1.3   -4.0   0.0   1.1   2   0   0   2   2   2   0 -
HYOS                 -          gi|75312268|sp|Q9M7Q4.1|AI5L5_ARATH -               0.79   -3.8   0.9       1.2   -4.5   0.6   1.0   1   0   0   1   1   1   0 -
PHYT                 -          gi|75312268|sp|Q9M7Q4.1|AI5L5_ARATH -                0.8   -3.3   0.1       3.4   -5.4   0.0   1.1   2   0   0   2   2   2   0 -
ASPA                 -          gi|75312268|sp|Q9M7Q4.1|AI5L5_ARATH -                2.8   -5.5   0.5        10   -7.3   0.4   1.0   1   0   0   1   1   1   0 -
GIAC                 -          gi|75312268|sp|Q9M7Q4.1|AI5L5_ARATH -                3.4   -4.9   0.7        13   -6.9   0.5   1.1   1   0   0   1   1   1   0 -
CHLO                 -          gi|75312268|sp|Q9M7Q4.1|AI5L5_ARATH -                3.6   -5.2   0.4        24   -7.9   0.3   1.0   1   0   0   1   1   1   0 -
DACS                 -          gi|75312268|sp|Q9M7Q4.1|AI5L5_ARATH -                7.6   -6.6   1.9        27   -8.4   1.3   1.0   1   0   0   1   1   1   0 -
CYCL                 -          gi|75313515|sp|Q9SJN0.1|ABI5_ARATH -               0.18   -0.7   0.0      0.25   -1.2   0.0   1.1   1   0   0   1   1   1   0 -
CP3H                 -          gi|75313515|sp|Q9SJN0.1|ABI5_ARATH -                1.1   -4.7   0.2       2.2   -5.7   0.1   1.0   1   0   0   1   1   1   0 -
DACS                 -          gi|75313515|sp|Q9SJN0.1|ABI5_ARATH -                1.7   -4.5   0.0       5.7   -6.2   0.0   1.0   1   0   0   1   1   1   0 -
CLAS                 -          gi|75313515|sp|Q9SJN0.1|ABI5_ARATH -                1.7   -4.4   0.0       3.9   -5.6   0.0   1.0   1   0   0   1   1   1   0 -
TFDA                 -          gi|75313515|sp|Q9SJN0.1|ABI5_ARATH -                2.4   -4.2   0.1       8.8   -6.1   0.1   1.1   1   0   0   1   1   1   0 -
CHLO                 -          gi|75313515|sp|Q9SJN0.1|ABI5_ARATH -                2.5   -4.7   0.2       9.1   -6.6   0.1   1.0   1   0   0   1   1   1   0 -
ALKG                 -          gi|75313515|sp|Q9SJN0.1|ABI5_ARATH -                4.9   -5.2   0.7        22   -7.4   0.5   1.0   1   0   0   1   1   1   0 -
SULF                 -          gi|75334900|sp|Q9LES3.1|AI5L2_ARATH -                1.3   -4.0   0.0       5.5   -6.1   0.0   1.1   1   0   0   1   1   1   0 -
HP4H                 -          gi|75334900|sp|Q9LES3.1|AI5L2_ARATH -                1.4   -4.7   0.0        12   -7.8   0.0   1.0   1   0   0   1   1   1   0 -
CP4H                 -          gi|75334900|sp|Q9LES3.1|AI5L2_ARATH -                1.7   -5.3   1.3         4   -6.5   0.9   1.0   1   0   0   1   1   1   0 -
PHYT                 -          gi|75334900|sp|Q9LES3.1|AI5L2_ARATH -                1.8   -4.5   0.0       9.3   -6.9   0.0   1.0   1   0   0   1   1   1   0 -
ASPA                 -          gi|75334900|sp|Q9LES3.1|AI5L2_ARATH -                2.1   -5.0   0.1       5.9   -6.5   0.0   1.0   1   0   0   1   1   1   0 -
THYE                 -          gi|75334900|sp|Q9LES3.1|AI5L2_ARATH -                2.1   -4.3   0.0       9.4   -6.5   0.0   1.0   1   0   0   1   1   1   0 -
ALKG                 -          gi|75334900|sp|Q9LES3.1|AI5L2_ARATH -                3.2   -4.6   0.0         9   -6.1   0.0   1.0   1   0   0   1   1   1   0 -
GBBH                 -          gi|75334900|sp|Q9LES3.1|AI5L2_ARATH -                4.6   -5.9   0.2        27   -8.6   0.2   1.0   1   0   0   1   1   1   0 -
COLY                 -          gi|75334900|sp|Q9LES3.1|AI5L2_ARATH -                5.3   -6.9   0.8        23   -9.0   0.6   1.0   1   0   0   1   1   1   0 -
XANT                 -          gi|91806337|gb|ABE65896.1| -               0.57   -3.0   0.5      0.88   -3.6   0.4   1.1   1   0   0   1   1   1   0 -
GIAC                 -          gi|91806337|gb|ABE65896.1| -                1.7   -3.9   1.9       3.5   -5.0   1.3   1.2   1   1   0   1   1   1   0 -
OGFD                 -          gi|91806337|gb|ABE65896.1| -                2.3   -4.7   0.1        12   -7.1   0.0   1.0   1   0   0   1   1   1   0 -
ALKG                 -          gi|91806337|gb|ABE65896.1| -                3.1   -4.6   0.0       6.8   -5.7   0.0   1.0   1   0   0   1   1   1   0 -
CP3H                 -          gi|91806337|gb|ABE65896.1| -                6.6   -7.3   1.5        23   -9.1   1.0   1.0   1   0   0   1   1   1   0 -
ALKB                 -          gi|147225211|dbj|BAF62441.1| -               0.79   -3.3   0.0       1.4   -4.1   0.0   1.0   1   0   0   1   1   1   0 -
HILY                 -          gi|147225211|dbj|BAF62441.1| -                1.2   -5.4   0.0       4.4   -7.3   0.0   1.0   1   0   0   1   1   1   0 -
CP3H                 -          gi|147225211|dbj|BAF62441.1| -                1.6   -5.3   0.2       6.6   -7.3   0.1   1.0   1   0   0   1   1   1   0 -
GIAC                 -          gi|147225211|dbj|BAF62441.1| -                1.8   -4.1   0.2       5.7   -5.7   0.1   1.1   1   0   0   1   1   1   0 -
CHLO                 -          gi|147225211|dbj|BAF62441.1| -                1.9   -4.3   0.3        11   -6.8   0.2   1.1   1   0   0   1   1   1   0 -
ECTO                 -          gi|147225211|dbj|BAF62441.1| -                  2   -4.6   0.1       8.1   -6.6   0.0   1.0   1   0   0   1   1   1   0 -
HP4H                 -          gi|147225211|dbj|BAF62441.1| -                  2   -5.2   0.2       7.1   -7.0   0.1   1.0   1   0   0   1   1   1   0 -
PHYT                 -          gi|147225211|dbj|BAF62441.1| -                2.2   -4.8   0.2        15   -7.6   0.1   1.0   1   0   0   1   1   1   0 -
OGFD                 -          gi|147225211|dbj|BAF62441.1| -                2.6   -4.9   0.0        10   -6.9   0.0   1.0   1   0   0   1   1   1   0 -
ARGI                 -          gi|147225211|dbj|BAF62441.1| -                2.9   -5.0   0.0        15   -7.3   0.0   1.0   1   0   0   1   1   1   0 -
ALKG                 -          gi|147225211|dbj|BAF62441.1| -                3.5   -4.7   0.2        11   -6.4   0.1   1.0   1   0   0   1   1   1   0 -
XANT                 -          gi|156630458|sp|A0MES8.2|ABI4_ARATH -               0.57   -3.0   0.5      0.88   -3.6   0.4   1.1   1   0   0   1   1   1   0 -
GIAC                 -          gi|156630458|sp|A0MES8.2|ABI4_ARATH -                1.7   -3.9   1.9       3.5   -5.0   1.3   1.2   1   1   0   1   1   1   0 -
OGFD                 -          gi|156630458|sp|A0MES8.2|ABI4_ARATH -                2.3   -4.7   0.1        12   -7.1   0.0   1.0   1   0   0   1   1   1   0 -
ALKG                 -          gi|156630458|sp|A0MES8.2|ABI4_ARATH -                3.1   -4.6   0.0       6.8   -5.7   0.0   1.0   1   0   0   1   1   1   0 -
CP3H                 -          gi|156630458|sp|A0MES8.2|ABI4_ARATH -                6.6   -7.3   1.5        23   -9.1   1.0   1.0   1   0   0   1   1   1   0 -
NUHY                 -          gi|396084202|gb|AFN84600.1| -                1.3   -5.0   0.0       2.9   -6.1   0.0   1.0   1   0   0   1   1   1   0 -
CHLO                 -          gi|396084202|gb|AFN84600.1| -                1.4   -3.9   0.1       3.2   -5.1   0.1   1.1   1   0   0   1   1   1   0 -
HP4H                 -          gi|396084202|gb|AFN84600.1| -                1.6   -4.9   0.1       5.2   -6.5   0.0   1.0   1   0   0   1   1   1   0 -
CP4H                 -          gi|396084202|gb|AFN84600.1| -                2.5   -5.8   1.3       5.3   -6.9   0.9   1.0   1   0   0   1   1   1   0 -
ECTO                 -          gi|396084202|gb|AFN84600.1| -                3.3   -5.3   0.9       9.4   -6.8   0.6   1.0   1   0   0   1   1   1   0 -
GBBH                 -          gi|396084202|gb|AFN84600.1| -                5.4   -6.1   1.0        22   -8.1   0.7   1.0   1   0   0   1   1   1   0 -
HYOS                 -          gi|396084204|gb|AFN84601.1| -               0.52   -3.2   0.4      0.75   -3.7   0.3   1.0   1   0   0   1   1   1   0 -
PHYT                 -          gi|396084204|gb|AFN84601.1| -               0.59   -2.9   0.0       3.3   -5.3   0.0   1.1   1   0   0   1   1   1   0 -
FLAV                 -          gi|396084204|gb|AFN84601.1| -                  1   -3.6   0.1       2.2   -4.7   0.1   1.1   1   0   0   1   1   1   0 -
CHLO                 -          gi|396084204|gb|AFN84601.1| -                1.1   -3.5   0.1       2.6   -4.8   0.0   1.1   1   0   0   1   1   1   0 -
HILY                 -          gi|396084204|gb|AFN84601.1| -                  2   -6.1   0.3       7.9   -8.1   0.2   1.0   1   0   0   1   1   1   0 -
TFDA                 -          gi|396084204|gb|AFN84601.1| -                2.8   -4.4   0.1        10   -6.3   0.1   1.1   1   0   0   1   1   1   0 -
GIAC                 -          gi|396084204|gb|AFN84601.1| -                2.9   -4.8   0.7        13   -6.8   0.5   1.1   1   0   0   1   1   1   0 -
ASPA                 -          gi|396084204|gb|AFN84601.1| -                  5   -6.3   0.9        27   -9.4   0.6   1.0   1   0   0   1   1   1   0 -
CP4H                 -          gi|396084204|gb|AFN84601.1| -                5.8   -7.1   2.7        16   -8.5   1.9   1.0   1   0   0   1   1   1   0 -
TFDA                 -          gi|396084206|gb|AFN84602.1| -              0.062    1.1   0.1     0.089    0.5   0.1   1.1   1   0   0   1   1   1   0 -
GBBH                 -          gi|396084206|gb|AFN84602.1| -               0.27   -1.8   0.7      0.36   -2.2   0.5   1.0   1   0   0   1   1   1   0 -
ALKB                 -          gi|396084206|gb|AFN84602.1| -               0.87   -3.5   0.2       1.6   -4.3   0.2   1.0   1   0   0   1   1   1   0 -
HP4H                 -          gi|396084206|gb|AFN84602.1| -                1.6   -4.8   0.1       5.8   -6.7   0.0   1.0   1   0   0   1   1   1   0 -
CP3H                 -          gi|396084206|gb|AFN84602.1| -                1.7   -5.4   0.1       6.4   -7.3   0.1   1.0   1   0   0   1   1   1   0 -
HILY                 -          gi|396084206|gb|AFN84602.1| -                2.6   -6.5   0.8       7.4   -8.0   0.6   1.0   1   0   0   1   1   1   0 -
THYE                 -          gi|396084206|gb|AFN84602.1| -                2.7   -4.6   0.1        12   -6.8   0.1   1.0   1   0   0   1   1   1   0 -
ALKG                 -          gi|396084206|gb|AFN84602.1| -                2.8   -4.4   0.0        12   -6.5   0.0   1.0   1   0   0   1   1   1   0 -
PHYT                 -          gi|396084206|gb|AFN84602.1| -                3.7   -5.5   1.3       9.8   -6.9   0.9   1.0   1   0   0   1   1   1   0 -
PHYT                 -          gi|396084208|gb|AFN84603.1| -                1.4   -4.1   0.1        11   -7.0   0.1   1.1   1   0   0   1   1   1   0 -
CHLO                 -          gi|396084208|gb|AFN84603.1| -                1.5   -4.0   0.1       4.4   -5.5   0.1   1.1   1   0   0   1   1   1   0 -
SULF                 -          gi|396084208|gb|AFN84603.1| -                2.1   -4.8   0.0       6.8   -6.4   0.0   1.0   1   0   0   1   1   1   0 -
FLAV                 -          gi|396084208|gb|AFN84603.1| -                2.3   -4.7   0.7       5.5   -6.0   0.5   1.0   1   0   0   1   1   1   0 -
DSAT                 -          gi|396084208|gb|AFN84603.1| -                3.4   -5.8   0.7        27   -8.8   0.5   1.0   1   0   0   1   1   1   0 -
HYOS                 -          gi|396084208|gb|AFN84603.1| -                4.5   -6.3   1.0        17   -8.2   0.7   1.0   1   0   0   1   1   1   0 -
CP4H                 -          gi|527185820|gb|EPS59065.1| -               0.33   -2.9   1.3      0.44   -3.3   0.9   1.0   1   0   0   1   1   1   0 -
ARGI                 -          gi|527185820|gb|EPS59065.1| -                1.1   -3.6   0.8       2.6   -4.8   0.6   1.1   1   0   0   1   1   1   0 -
CLAS                 -          gi|527185820|gb|EPS59065.1| -                1.5   -4.2   0.1         5   -5.9   0.0   1.0   1   0   0   1   1   1   0 -
GIAC                 -          gi|527185820|gb|EPS59065.1| -                1.6   -3.9   0.4       8.8   -6.3   0.3   1.1   1   0   0   1   1   1   0 -
HYOS                 -          gi|527185820|gb|EPS59065.1| -                1.7   -4.9   0.1       3.9   -6.1   0.1   1.0   1   0   0   1   1   1   0 -
ALKG                 -          gi|527185820|gb|EPS59065.1| -                2.3   -4.1   0.1        13   -6.6   0.1   1.1   1   0   0   1   1   1   0 -
XANT                 -          gi|527185820|gb|EPS59065.1| -                2.7   -5.3   0.1        18   -8.0   0.0   1.0   1   0   0   1   1   1   0 -
ECTO                 -          gi|527185820|gb|EPS59065.1| -                  3   -5.2   1.3       7.3   -6.5   0.9   1.0   1   0   0   1   1   1   0 -
HILY                 -          gi|527185820|gb|EPS59065.1| -                3.8   -7.1   6.1       6.1   -7.8   4.2   1.1   1   0   0   1   1   1   0 -
OGFD                 -          gi|527185820|gb|EPS59065.1| -                  4   -5.5   1.0        11   -7.0   0.7   1.0   1   0   0   1   1   1   0 -
CP3H                 -          gi|527185820|gb|EPS59065.1| -                6.1   -7.2   2.7        27   -9.8   1.9   1.0   1   0   0   1   1   0   0 -
ALKB                 -          gi|527185820|gb|EPS59065.1| -                9.7   -6.9   5.2        14   -7.5   3.6   1.1   1   0   0   1   1   1   0 -
ARGI                 -          gi|555235430|gb|AGZ05627.1| -               0.23   -1.3   0.5      0.36   -1.9   0.3   1.1   1   0   0   1   1   1   0 -
ECTO                 -          gi|555235430|gb|AGZ05627.1| -               0.66   -3.0   0.2       2.3   -4.8   0.1   1.1   1   0   0   1   1   1   0 -
CLAS                 -          gi|555235430|gb|AGZ05627.1| -               0.77   -3.2   1.2         2   -4.6   0.8   1.1   1   0   0   1   1   1   0 -
GIAC                 -          gi|555235430|gb|AGZ05627.1| -                1.5   -3.8   1.1       5.7   -5.7   0.7   1.1   1   0   0   1   1   1   0 -
ASPA                 -          gi|555235430|gb|AGZ05627.1| -                1.6   -4.6   0.2        12   -7.6   0.1   1.0   1   0   0   1   1   1   0 -
CYCL                 -          gi|555235430|gb|AGZ05627.1| -                1.6   -3.8   0.1       5.3   -5.5   0.0   1.1   1   0   0   1   1   1   0 -
CHLO                 -          gi|555235430|gb|AGZ05627.1| -                1.7   -4.2   0.1       6.1   -6.0   0.1   1.1   1   0   0   1   1   1   0 -
OGFD                 -          gi|555235430|gb|AGZ05627.1| -                7.1   -6.3   1.8        27   -8.8   1.3   1.0   1   0   0   1   1   1   0 -
DSAT                 -          gi|564742970|gb|AHC02486.1| -               0.22   -1.8   0.1      0.31   -2.3   0.1   1.1   1   0   0   1   1   1   0 -
FLAV                 -          gi|564742970|gb|AHC02486.1| -               0.43   -2.3   0.9      0.66   -2.9   0.6   1.1   1   0   0   1   1   1   0 -
HP4H                 -          gi|564742970|gb|AHC02486.1| -                1.1   -4.3   0.0       3.6   -6.0   0.0   1.0   1   0   0   1   1   1   0 -
DACS                 -          gi|564742970|gb|AHC02486.1| -                1.6   -4.4   0.3         4   -5.7   0.2   1.0   1   0   0   1   1   1   0 -
ALKB                 -          gi|564742970|gb|AHC02486.1| -                  2   -4.7   0.5       9.6   -6.9   0.3   1.1   1   0   0   1   1   1   0 -
CYCL                 -          gi|564742970|gb|AHC02486.1| -                2.6   -4.5   0.1        14   -7.0   0.0   1.0   1   0   0   1   1   1   0 -
HP4H                 -          gi|658309372|ref|NP_001281045.1| -                1.7   -4.9   0.2       8.3   -7.2   0.1   1.0   1   0   0   1   1   1   0 -
HYOS                 -          gi|658309372|ref|NP_001281045.1| -                1.9   -5.1   0.0       8.1   -7.2   0.0   1.0   1   0   0   1   1   1   0 -
DSAT                 -          gi|658309372|ref|NP_001281045.1| -                  2   -5.0   0.4        13   -7.7   0.3   1.0   1   0   0   1   1   1   0 -
THYE                 -          gi|658309372|ref|NP_001281045.1| -                2.2   -4.4   0.0        10   -6.6   0.0   1.0   1   0   0   1   1   1   0 -
HILY                 -          gi|658309372|ref|NP_001281045.1| -                2.2   -6.3   0.4        11   -8.6   0.3   1.0   1   0   0   1   1   1   0 -
ARGI                 -          gi|658309372|ref|NP_001281045.1| -                2.3   -4.6   0.0       9.3   -6.6   0.0   1.0   1   0   0   1   1   1   0 -
CHLO                 -          gi|658309372|ref|NP_001281045.1| -                2.5   -4.7   0.1        18   -7.6   0.1   1.0   1   0   0   1   1   1   0 -
CLAS                 -          gi|658309372|ref|NP_001281045.1| -                2.7   -5.0   0.0        16   -7.6   0.0   1.0   1   0   0   1   1   1   0 -
ALKG                 -          gi|658309372|ref|NP_001281045.1| -                3.2   -4.6   0.1        15   -6.8   0.1   1.0   1   0   0   1   1   1   0 -
CP4H                 -          gi|658309372|ref|NP_001281045.1| -                5.1   -6.9   2.7        13   -8.2   1.9   1.0   1   0   0   1   1   1   0 -
GIAC                 -          gi|658309922|ref|NP_001280812.1| -                1.6   -3.9   0.0        10   -6.5   0.0   1.1   1   0   0   1   1   1   0 -
HYOS                 -          gi|658309922|ref|NP_001280812.1| -                1.8   -5.0   0.0       8.1   -7.2   0.0   1.0   1   0   0   1   1   1   0 -
CP4H                 -          gi|658309922|ref|NP_001280812.1| -                2.1   -5.6   1.3       4.4   -6.7   0.9   1.0   1   0   0   1   1   1   0 -
HILY                 -          gi|658309922|ref|NP_001280812.1| -                2.2   -6.3   0.2        13   -8.9   0.1   1.0   1   0   0   1   1   1   0 -
ALKG                 -          gi|658309922|ref|NP_001280812.1| -                2.4   -4.2   0.2         6   -5.5   0.1   1.0   1   0   0   1   1   1   0 -
THYE                 -          gi|658309922|ref|NP_001280812.1| -                2.5   -4.5   0.0        20   -7.5   0.0   1.0   1   0   0   1   1   1   0 -
CHLO                 -          gi|658309922|ref|NP_001280812.1| -                2.7   -4.8   0.1        18   -7.6   0.1   1.0   1   0   0   1   1   1   0 -
ASPA                 -          gi|658309922|ref|NP_001280812.1| -                4.8   -6.2   1.5        26   -8.7   1.0   1.0   1   0   0   1   1   1   0 -
HILY                 -          gi|662033850|ref|NP_001284432.1| -                1.1   -5.2   0.2       3.1   -6.8   0.1   1.0   1   0   0   1   1   1   0 -
NUHY                 -          gi|662033850|ref|NP_001284432.1| -                1.3   -4.9   0.1       3.1   -6.2   0.1   1.0   1   0   0   1   1   1   0 -
ARGI                 -          gi|662033850|ref|NP_001284432.1| -                1.5   -4.1   0.0       3.7   -5.3   0.0   1.0   1   0   0   1   1   1   0 -
HP4H                 -          gi|662033850|ref|NP_001284432.1| -                1.8   -5.0   0.9       3.8   -6.1   0.1   1.0   2   0   0   2   2   2   0 -
ALKB                 -          gi|662033850|ref|NP_001284432.1| -                  2   -4.7   0.7       4.7   -5.9   0.5   1.0   1   0   0   1   1   1   0 -
FLAV                 -          gi|662033850|ref|NP_001284432.1| -                2.4   -4.8   0.4        17   -7.6   0.2   1.0   1   0   0   1   1   1   0 -
XANT                 -          gi|662033850|ref|NP_001284432.1| -                2.6   -5.2   0.2        23   -8.3   0.2   1.0   1   0   0   1   1   0   0 -
ECTO                 -          gi|662033850|ref|NP_001284432.1| -                2.7   -5.0   0.6       7.3   -6.5   0.4   1.0   1   0   0   1   1   1   0 -
ALKG                 -          gi|662033850|ref|NP_001284432.1| -                2.8   -4.4   0.0       6.9   -5.7   0.0   1.0   1   0   0   1   1   1   0 -
CYCL                 -          gi|662033850|ref|NP_001284432.1| -                3.1   -4.8   0.4        19   -7.4   0.3   1.0   1   0   0   1   1   1   0 -
OGFD                 -          gi|662033850|ref|NP_001284432.1| -                3.3   -5.2   0.1        19   -7.8   0.1   1.0   1   0   0   1   1   1   0 -
TFDA                 -          gi|662033850|ref|NP_001284432.1| -                3.4   -4.7   0.1        13   -6.6   0.1   1.0   1   0   0   1   1   1   0 -
GBBH                 -          gi|662033850|ref|NP_001284432.1| -                3.5   -5.4   0.3        13   -7.3   0.2   1.0   1   0   0   1   1   1   0 -
HILY                 -          gi|669028170|emb|CDM81865.1| -                1.2   -5.4   0.0       4.4   -7.3   0.0   1.0   1   0   0   1   1   1   0 -
CP3H                 -          gi|669028170|emb|CDM81865.1| -                1.9   -5.5   0.2       6.6   -7.3   0.1   1.0   1   0   0   1   1   1   0 -
HP4H                 -          gi|669028170|emb|CDM81865.1| -                  2   -5.1   0.1         6   -6.7   0.0   1.0   1   0   0   1   1   1   0 -
GIAC                 -          gi|669028170|emb|CDM81865.1| -                  2   -4.2   0.2       5.7   -5.7   0.1   1.1   1   0   0   1   1   1   0 -
OGFD                 -          gi|669028170|emb|CDM81865.1| -                2.1   -4.6   0.0        12   -7.1   0.0   1.0   1   0   0   1   1   1   0 -
CHLO                 -          gi|669028170|emb|CDM81865.1| -                2.2   -4.5   0.3        11   -6.8   0.2   1.1   1   0   0   1   1   1   0 -
ECTO                 -          gi|669028170|emb|CDM81865.1| -                2.2   -4.7   0.1       8.1   -6.6   0.0   1.0   1   0   0   1   1   1   0 -
PHYT                 -          gi|669028170|emb|CDM81865.1| -                2.3   -4.8   0.1        15   -7.5   0.1   1.0   1   0   0   1   1   1   0 -
ASPA                 -          gi|669028170|emb|CDM81865.1| -                  3   -5.5   0.3        21   -8.3   0.2   1.0   1   0   0   1   1   1   0 -
ALKG                 -          gi|669028170|emb|CDM81865.1| -                3.5   -4.7   0.2        11   -6.4   0.1   1.0   1   0   0   1   1   1   0 -
NUHY                 -          gi|674229113|gb|KFK22898.1| -               0.15   -1.9   0.0       0.2   -2.2   0.0   1.0   1   0   0   1   1   1   0 -
THYD                 -          gi|674229113|gb|KFK22898.1| -               0.31   -2.9   0.0      0.48   -3.6   0.0   1.0   1   0   0   1   1   1   0 -
HILY                 -          gi|674229113|gb|KFK22898.1| -                1.4   -5.6   0.1       6.3   -7.8   0.1   1.0   1   0   0   1   1   1   0 -
CP4H                 -          gi|674229113|gb|KFK22898.1| -                1.5   -5.1   1.3       3.3   -6.2   0.9   1.0   1   0   0   1   1   1   0 -
OGFD                 -          gi|674229113|gb|KFK22898.1| -                1.5   -4.1   0.0       8.5   -6.6   0.0   1.1   1   0   0   1   1   1   0 -
SULF                 -          gi|674229113|gb|KFK22898.1| -                1.8   -4.5   0.0       4.8   -5.9   0.0   1.0   1   0   0   1   1   1   0 -
HP4H                 -          gi|674229113|gb|KFK22898.1| -                1.9   -5.1   0.0        14   -7.9   0.0   1.0   1   0   0   1   1   1   0 -
DACS                 -          gi|674229113|gb|KFK22898.1| -                2.1   -4.8   0.2        11   -7.2   0.1   1.0   1   0   0   1   1   1   0 -
PHYT                 -          gi|674229113|gb|KFK22898.1| -                2.7   -5.1   0.6        15   -7.6   0.4   1.0   1   0   0   1   1   1   0 -
ASPA                 -          gi|674229113|gb|KFK22898.1| -                3.2   -5.6   0.8        13   -7.6   0.5   1.0   1   0   0   1   1   1   0 -
ALKG                 -          gi|674229113|gb|KFK22898.1| -                3.5   -4.7   0.0         8   -5.9   0.0   1.0   1   0   0   1   1   1   0 -
OGFD                 -          gi|674239007|gb|KFK31772.1| -              0.017    2.3   0.3     0.017    2.4   0.2   1.0   1   0   0   1   1   1   0 -
FLAV                 -          gi|674239007|gb|KFK31772.1| -               0.05    0.8   1.6     0.064    0.4   1.1   1.0   1   0   0   1   1   1   0 -
DSAT                 -          gi|674239007|gb|KFK31772.1| -               0.19   -1.6   1.3      0.24   -1.9   0.9   1.0   1   0   0   1   1   1   0 -
HILY                 -          gi|674239007|gb|KFK31772.1| -               0.71   -4.7   0.5      0.93   -5.1   0.3   1.0   1   0   0   1   1   1   0 -
PHYT                 -          gi|674239007|gb|KFK31772.1| -               0.86   -3.4   0.4      0.96   -3.6   0.3   1.0   1   0   0   1   1   1   0 -
ALKG                 -          gi|674239007|gb|KFK31772.1| -                1.3   -3.3   0.0       1.1   -3.0   0.0   1.0   1   0   0   1   1   1   0 -
NUHY                 -          gi|674239007|gb|KFK31772.1| -                1.4   -5.1   0.4       3.1   -6.2   0.3   1.0   1   0   0   1   1   1   0 -
CP4H                 -          gi|674239007|gb|KFK31772.1| -                1.6   -5.2   0.1       3.5   -6.3   0.1   1.0   1   0   0   1   1   1   0 -
COLY                 -          gi|674239007|gb|KFK31772.1| -                1.7   -5.3   0.1       4.1   -6.5   0.0   1.0   1   0   0   1   1   1   0 -
ASPA                 -          gi|674239007|gb|KFK31772.1| -                1.7   -4.8   0.7       2.7   -5.4   0.2   1.0   1   1   0   1   1   1   0 -
ARGI                 -          gi|674239007|gb|KFK31772.1| -                2.5   -4.7   0.4       8.2   -6.5   0.3   1.0   1   0   0   1   1   1   0 -
CYCL                 -          gi|674239007|gb|KFK31772.1| -                2.6   -4.5   0.6       5.6   -5.6   0.4   1.1   1   1   0   1   1   1   0 -
DACS                 -          gi|674239007|gb|KFK31772.1| -                3.2   -5.4   0.7       7.9   -6.7   0.5   1.0   1   1   0   1   1   1   0 -
ALKB                 -          gi|674239007|gb|KFK31772.1| -                3.4   -5.4   0.2       9.6   -6.9   0.1   1.0   1   0   0   1   1   1   0 -
CHLO                 -          gi|674239007|gb|KFK31772.1| -                3.7   -5.3   1.7         6   -6.0   1.2   1.0   1   0   0   1   1   1   0 -
GIAC                 -          gi|674239007|gb|KFK31772.1| -                4.9   -5.5   0.7        19   -7.4   0.5   1.0   1   0   0   1   1   0   0 -
XANT                 -          gi|674239007|gb|KFK31772.1| -                5.5   -6.3   1.1        16   -7.8   0.8   1.0   1   0   0   1   1   1   0 -
