# Supplementary material for: Co-operative intermolecular kinetics of 2-oxoglutarate dependent dioxygenases may be essential for system-level regulation of plant cell physiology
Source: Front Plant Sci. 2015 Jul 15;6:489. doi: 10.3389/fpls.2015.00489 (PMC4502536; doi:10.3389/fpls.2015.00489)
Supplement: S1A, S1B — Computed HMMER details of domains in Table T4 (*.zip, *.txt). [file S1B.ZIP]

Archive with 1 entries (1 files):
- S1B.txt
