# Supplementary material for: Co-operative intermolecular kinetics of 2-oxoglutarate dependent dioxygenases may be essential for system-level regulation of plant cell physiology
Source: Front Plant Sci. 2015 Jul 15;6:489. doi: 10.3389/fpls.2015.00489 (PMC4502536; doi:10.3389/fpls.2015.00489)
Supplement: S1A, S1B — Computed HMMER details of domains in Table T4 (*.zip, *.txt). [file S1B.ZIP › S1B.txt]

PLEASE REFRESH THIS PAGE FOR YOUR RESULTS.

ofile database
# HMMER 3.0 (March 2010); http://hmmer.org/
# Copyright (C) 2010 Howard Hughes Medical Institute.
# Freely distributed under the GNU General Public License (GPLv3).
# - - - - - - - - - - - - - - - - - - - - - - - - - - - - - - - - - - - -
# query sequence file:             E:/cygwin/srv/www/cgi-bin/DB2OG/H2OGpred-seq-list.txt
# target HMM database:             E:/cygwin/srv/www/cgi-bin/aKG-superfam.hmm
# output directed to file:         E:/cygwin/srv/www/cgi-bin/DB2OG/H2OGpred-result.txt
# per-seq hits tabular output:     E:/cygwin/srv/www/cgi-bin/DB2OG/H2OGpred-table.txt
# profile inclusion threshold:     E-value <= 0.001
# Max sensitivity mode:            on [all heuristic filters off]
# - - - - - - - - - - - - - - - - - - - - - - - - - - - - - - - - - - - -

Query:       gi|11932104|emb|CAC19186.1|  [L=794]
Scores for complete sequence (score includes all domains):
   --- full sequence ---   --- best 1 domain ---    -#dom-
    E-value  score  bias    E-value  score  bias    exp  N  Model    Description
    ------- ------ -----    ------- ------ -----   ---- --  -------- -----------
  ------ inclusion threshold ------
       0.33   -1.9   0.4       0.52   -2.6   0.3    1.1  1  FLAV     
        1.1   -4.1   0.1        2.8   -5.5   0.1    1.1  1  DSAT     
        1.4   -5.1   0.0        7.7   -7.5   0.0    1.0  1  NUHY     
        1.7   -4.4   0.1         11   -7.1   0.1    1.1  1  ECTO     
        1.7   -5.3   0.2        5.4   -7.0   0.1    1.0  1  CP3H     
        1.8   -4.3   0.2        9.5   -6.8   0.2    1.1  1  OGFD     
          2   -4.7   0.5         11   -7.0   0.4    1.1  1  PHYT     
        2.3   -4.6   0.2         12   -6.9   0.1    1.0  1  CHLO     
        2.3   -4.2   0.0        8.1   -6.0   0.0    1.1  1  TFDA     


Domain annotation for each model (and alignments):
>> FLAV  
   #    score  bias  c-Evalue  i-Evalue hmmfrom  hmm to    alifrom  ali to    envfrom  env to     acc
 ---   ------ ----- --------- --------- ------- -------    ------- -------    ------- -------    ----
   1 ?   -2.6   0.3      0.17      0.52     161     167 ..     602     608 ..     591     608 .. 0.94

  Alignments for each domain:
  == domain 1    score: -2.6 bits;  conditional E-value: 0.17
                         FLAV 161 YsfWPKn 167
                                  Y+fWP+n
  gi|11932104|emb|CAC19186.1| 602 YRFWPNN 608
                                  9*****9 PP

>> DSAT  
   #    score  bias  c-Evalue  i-Evalue hmmfrom  hmm to    alifrom  ali to    envfrom  env to     acc
 ---   ------ ----- --------- --------- ------- -------    ------- -------    ------- -------    ----
   1 ?   -5.5   0.1      0.95       2.8     261     295 ..     594     608 ..     590     608 .. 0.72

  Alignments for each domain:
  == domain 1    score: -5.5 bits;  conditional E-value: 0.95
                         DSAT 261 fhfewPEGQPApsllnPEDPTDHADKEAyqfWPkn 295
                                  + ++w          +            y+fWP n
  gi|11932104|emb|CAC19186.1| 594 TSRVW--------NMR------------YRFWPNN 608
                                  55554........889............*****87 PP

>> NUHY  
   #    score  bias  c-Evalue  i-Evalue hmmfrom  hmm to    alifrom  ali to    envfrom  env to     acc
 ---   ------ ----- --------- --------- ------- -------    ------- -------    ------- -------    ----
   1 ?   -7.5   0.0       2.6       7.7     480     491 ..     435     446 ..     433     448 .. 0.82

  Alignments for each domain:
  == domain 1    score: -7.5 bits;  conditional E-value: 2.6
                         NUHY 480 rtrivciLrtgl 491
                                  +t + c+L++++
  gi|11932104|emb|CAC19186.1| 435 WTNMNCVLPYEN 446
                                  77*******986 PP

>> ECTO  
   #    score  bias  c-Evalue  i-Evalue hmmfrom  hmm to    alifrom  ali to    envfrom  env to     acc
 ---   ------ ----- --------- --------- ------- -------    ------- -------    ------- -------    ----
   1 ?   -7.1   0.1       3.8        11      84      96 ..     765     777 ..     765     778 .. 0.86

  Alignments for each domain:
  == domain 1    score: -7.1 bits;  conditional E-value: 3.8
                         ECTO  84 ELarLledpavRA 96 
                                  E+  L ++p+ +A
  gi|11932104|emb|CAC19186.1| 765 EILDLVDSPDLVA 777
                                  77889*****999 PP

>> CP3H  
   #    score  bias  c-Evalue  i-Evalue hmmfrom  hmm to    alifrom  ali to    envfrom  env to     acc
 ---   ------ ----- --------- --------- ------- -------    ------- -------    ------- -------    ----
   1 ?   -7.0   0.1       1.8       5.4     339     347 ..       7      15 ..       7      15 .. 0.95

  Alignments for each domain:
  == domain 1    score: -7.0 bits;  conditional E-value: 1.8
                         CP3H 339 ynvGnyeqA 347
                                  +nvG++++A
  gi|11932104|emb|CAC19186.1|   7 QNVGEVVKA 15 
                                  8*******9 PP

>> OGFD  
   #    score  bias  c-Evalue  i-Evalue hmmfrom  hmm to    alifrom  ali to    envfrom  env to     acc
 ---   ------ ----- --------- --------- ------- -------    ------- -------    ------- -------    ----
   1 ?   -6.8   0.2       3.2       9.5     428     439 ..     505     516 ..     500     516 .. 0.85

  Alignments for each domain:
  == domain 1    score: -6.8 bits;  conditional E-value: 3.2
                         OGFD 428 SnlslrSfeQvd 439
                                  S ls +S eQv 
  gi|11932104|emb|CAC19186.1| 505 SPLSRQSSEQVN 516
                                  78999****996 PP

>> PHYT  
   #    score  bias  c-Evalue  i-Evalue hmmfrom  hmm to    alifrom  ali to    envfrom  env to     acc
 ---   ------ ----- --------- --------- ------- -------    ------- -------    ------- -------    ----
   1 ?   -7.0   0.4       3.6        11     235     240 ..     587     592 ..     587     592 .. 0.94

  Alignments for each domain:
  == domain 1    score: -7.0 bits;  conditional E-value: 3.6
                         PHYT 235 iAmEdi 240
                                  iAmEdi
  gi|11932104|emb|CAC19186.1| 587 IAMEDI 592
                                  9****8 PP

>> CHLO  
   #    score  bias  c-Evalue  i-Evalue hmmfrom  hmm to    alifrom  ali to    envfrom  env to     acc
 ---   ------ ----- --------- --------- ------- -------    ------- -------    ------- -------    ----
   1 ?   -6.9   0.1       3.9        12     297     306 ..     474     483 ..     472     484 .. 0.78

  Alignments for each domain:
  == domain 1    score: -6.9 bits;  conditional E-value: 3.9
                         CHLO 297 tdekNRvark 306
                                  +  kNR ar+
  gi|11932104|emb|CAC19186.1| 474 EARKNRMARQ 483
                                  6679****95 PP

>> TFDA  
   #    score  bias  c-Evalue  i-Evalue hmmfrom  hmm to    alifrom  ali to    envfrom  env to     acc
 ---   ------ ----- --------- --------- ------- -------    ------- -------    ------- -------    ----
   1 ?   -6.0   0.0       2.7       8.1     191     200 ..     211     220 ..     211     221 .. 0.88

  Alignments for each domain:
  == domain 1    score: -6.0 bits;  conditional E-value: 2.7
                         TFDA 191 ySqskLGhaq 200
                                  yS s LGha 
  gi|11932104|emb|CAC19186.1| 211 YSYSDLGHAE 220
                                  999*****96 PP


Internal pipeline statistics summary:
-------------------------------------
Query sequence(s):                         1  (794 residues)
Target model(s):                          27  (17562 nodes)
Passed MSV filter:                        27  (1); expected 27.0 (1)
Passed bias filter:                       27  (1); expected 27.0 (1)
Passed Vit filter:                        27  (1); expected 27.0 (1)
Passed Fwd filter:                        27  (1); expected 27.0 (1)
Initial search space (Z):                 27  [actual number of targets]
Domain search space  (domZ):               9  [number of targets reported over threshold]
# CPU time: 0.48u 0.00s 00:00:00.48 Elapsed: 00:00:00.51
# Mc/sec: 27.02
//
Query:       gi|75247700|sp|Q8RYD6.1|AI5L1_ARATH  [L=331]
Scores for complete sequence (score includes all domains):
   --- full sequence ---   --- best 1 domain ---    -#dom-
    E-value  score  bias    E-value  score  bias    exp  N  Model    Description
    ------- ------ -----    ------- ------ -----   ---- --  -------- -----------
  ------ inclusion threshold ------
       0.54   -4.3   0.0          1   -5.2   0.0    1.0  1  HILY     
        1.5   -3.8   0.0        6.5   -5.9   0.0    1.1  2  GIAC     
        1.8   -5.4   0.2         11   -8.0   0.2    1.0  1  CP4H     
        2.2   -5.8   0.1        9.3   -7.8   0.1    1.0  1  NUHY     
        2.3   -4.7   0.4        9.6   -6.8   0.3    1.0  1  OGFD     
        3.8   -4.9   0.0         23   -7.4   0.0    1.0  1  ALKG     


Domain annotation for each model (and alignments):
>> HILY  
   #    score  bias  c-Evalue  i-Evalue hmmfrom  hmm to    alifrom  ali to    envfrom  env to     acc
 ---   ------ ----- --------- --------- ------- -------    ------- -------    ------- -------    ----
   1 ?   -5.2   0.0      0.23         1     157     177 ..     189     209 ..     187     211 .. 0.79

  Alignments for each domain:
  == domain 1    score: -5.2 bits;  conditional E-value: 0.23
                                 HILY 157 qrylrkkksvftknhsfiegl 177
                                          q+ ++ + sv+++n++f+  l
  gi|75247700|sp|Q8RYD6.1|AI5L1_ARATH 189 QNNYGDNRSVYSENRPFYSVL 209
                                          56666678*********9765 PP

>> GIAC  
   #    score  bias  c-Evalue  i-Evalue hmmfrom  hmm to    alifrom  ali to    envfrom  env to     acc
 ---   ------ ----- --------- --------- ------- -------    ------- -------    ------- -------    ----
   1 ?   -6.6   0.0       2.4        11     434     450 ..     224     240 ..     222     240 .. 0.83
   2 ?   -5.9   0.0       1.5       6.5     200     215 ..     281     295 ..     279     295 .. 0.83

  Alignments for each domain:
  == domain 1    score: -6.6 bits;  conditional E-value: 2.4
                                 GIAC 434 hrlaDlrllrffsnwlq 450
                                           +l++l + r+++++++
  gi|75247700|sp|Q8RYD6.1|AI5L1_ARATH 224 QYLTGLDAFRIKKRIID 240
                                          58999999999999986 PP

  == domain 2    score: -5.9 bits;  conditional E-value: 1.5
                                 GIAC 200 tigsdyPskFcdvveE 215
                                          ++ +++ +k+ ++veE
  gi|75247700|sp|Q8RYD6.1|AI5L1_ARATH 281 NLTEEN-TKLKEIVEE 295
                                          577899.999999998 PP

>> CP4H  
   #    score  bias  c-Evalue  i-Evalue hmmfrom  hmm to    alifrom  ali to    envfrom  env to     acc
 ---   ------ ----- --------- --------- ------- -------    ------- -------    ------- -------    ----
   1 ?   -8.0   0.2       2.4        11     604     612 ..     175     183 ..     174     183 .. 0.85

  Alignments for each domain:
  == domain 1    score: -8.0 bits;  conditional E-value: 2.4
                                 CP4H 604 GKNPEYMVG 612
                                          G NPE+ VG
  gi|75247700|sp|Q8RYD6.1|AI5L1_ARATH 175 GYNPEFGVG 183
                                          779999998 PP

>> NUHY  
   #    score  bias  c-Evalue  i-Evalue hmmfrom  hmm to    alifrom  ali to    envfrom  env to     acc
 ---   ------ ----- --------- --------- ------- -------    ------- -------    ------- -------    ----
   1 ?   -7.8   0.1       2.1       9.3     518     529 ..      69      80 ..      67      80 .. 0.85

  Alignments for each domain:
  == domain 1    score: -7.8 bits;  conditional E-value: 2.1
                                 NUHY 518 lntgleikdads 529
                                          l t++e +d+++
  gi|75247700|sp|Q8RYD6.1|AI5L1_ARATH  69 LWTTVEENDNEG 80 
                                          569999999998 PP

>> OGFD  
   #    score  bias  c-Evalue  i-Evalue hmmfrom  hmm to    alifrom  ali to    envfrom  env to     acc
 ---   ------ ----- --------- --------- ------- -------    ------- -------    ------- -------    ----
   1 ?   -6.8   0.3       2.1       9.6     112     125 ..     298     311 ..     297     312 .. 0.82

  Alignments for each domain:
  == domain 1    score: -6.8 bits;  conditional E-value: 2.1
                                 OGFD 112 dKkrenhlktLRkv 125
                                          +K+r+  ++   +v
  gi|75247700|sp|Q8RYD6.1|AI5L1_ARATH 298 KKRRQEIISRSKQV 311
                                          89999999977666 PP

>> ALKG  
   #    score  bias  c-Evalue  i-Evalue hmmfrom  hmm to    alifrom  ali to    envfrom  env to     acc
 ---   ------ ----- --------- --------- ------- -------    ------- -------    ------- -------    ----
   1 ?   -7.4   0.0         5        23     355     377 ..      54      76 ..      40      78 .. 0.65

  Alignments for each domain:
  == domain 1    score: -7.4 bits;  conditional E-value: 5
                                 ALKG 355 evliyrvrqsgdlanlegldgld 377
                                          + +  +++  ++lanl+++  ++
  gi|75247700|sp|Q8RYD6.1|AI5L1_ARATH  54 GKSFGAMNMDEFLANLWTTVEEN 76 
                                          56667777788888888887776 PP


Internal pipeline statistics summary:
-------------------------------------
Query sequence(s):                         1  (331 residues)
Target model(s):                          27  (17562 nodes)
Passed MSV filter:                        27  (1); expected 27.0 (1)
Passed bias filter:                       27  (1); expected 27.0 (1)
Passed Vit filter:                        27  (1); expected 27.0 (1)
Passed Fwd filter:                        27  (1); expected 27.0 (1)
Initial search space (Z):                 27  [actual number of targets]
Domain search space  (domZ):               6  [number of targets reported over threshold]
# CPU time: 0.22u 0.00s 00:00:00.21 Elapsed: 00:00:00.22
# Mc/sec: 25.95
//
Query:       gi|75264833|sp|Q9M7Q5.1|AI5L4_ARATH  [L=392]
Scores for complete sequence (score includes all domains):
   --- full sequence ---   --- best 1 domain ---    -#dom-
    E-value  score  bias    E-value  score  bias    exp  N  Model    Description
    ------- ------ -----    ------- ------ -----   ---- --  -------- -----------
  ------ inclusion threshold ------
       0.53   -4.2   0.0        1.7   -5.9   0.0    1.0  1  HILY     
          1   -4.2   0.1        2.4   -5.4   0.1    1.0  1  HP4H     
        1.4   -3.8   0.1          4   -5.4   0.1    1.1  1  CHLO     
        1.7   -4.4   0.0        8.7   -6.8   0.0    1.0  1  PHYT     
        2.1   -4.8   0.0         10   -7.1   0.0    1.0  1  ALKB     
        2.3   -5.7   1.3        5.4   -7.0   0.9    1.0  1  CP4H     
        3.2   -4.9   0.3         21   -7.6   0.2    1.0  1  THYE     
        3.4   -4.7   0.1         12   -6.5   0.1    1.0  1  ALKG     
          4   -6.2   1.0         15   -8.1   0.7    1.0  1  HYOS     


Domain annotation for each model (and alignments):
>> HILY  
   #    score  bias  c-Evalue  i-Evalue hmmfrom  hmm to    alifrom  ali to    envfrom  env to     acc
 ---   ------ ----- --------- --------- ------- -------    ------- -------    ------- -------    ----
   1 ?   -5.9   0.0      0.57       1.7     916     934 ..     150     168 ..     148     172 .. 0.86

  Alignments for each domain:
  == domain 1    score: -5.9 bits;  conditional E-value: 0.57
                                 HILY 916 vpsqqgspqpsksssniys 934
                                          v++++++ q+++sss +y+
  gi|75264833|sp|Q9M7Q5.1|AI5L4_ARATH 150 VVKEDNTQQNENSSSGFYA 168
                                          79999*********99997 PP

>> HP4H  
   #    score  bias  c-Evalue  i-Evalue hmmfrom  hmm to    alifrom  ali to    envfrom  env to     acc
 ---   ------ ----- --------- --------- ------- -------    ------- -------    ------- -------    ----
   1 ?   -5.4   0.1      0.81       2.4     118     145 ..     316     342 ..     315     345 .. 0.85

  Alignments for each domain:
  == domain 1    score: -5.4 bits;  conditional E-value: 0.81
                                 HP4H 118 Krkgmpdeedgpsrfapkildlesqefe 145
                                          Kr+ + +e++++sr ++++  le  e+e
  gi|75264833|sp|Q9M7Q5.1|AI5L4_ARATH 316 KRMIKNRESAARSRARKQAYTLE-LEAE 342
                                          8999999*******999999988.6777 PP

>> CHLO  
   #    score  bias  c-Evalue  i-Evalue hmmfrom  hmm to    alifrom  ali to    envfrom  env to     acc
 ---   ------ ----- --------- --------- ------- -------    ------- -------    ------- -------    ----
   1 ?   -5.4   0.1       1.3         4     162     175 ..      44      55 ..      44      56 .. 0.72

  Alignments for each domain:
  == domain 1    score: -5.4 bits;  conditional E-value: 1.3
                                 CHLO 162 PGtnYsqksMNYDE 175
                                          PG  +   sMN DE
  gi|75264833|sp|Q9M7Q5.1|AI5L4_ARATH  44 PGKDF--GSMNMDE 55 
                                          77444..49**999 PP

>> PHYT  
   #    score  bias  c-Evalue  i-Evalue hmmfrom  hmm to    alifrom  ali to    envfrom  env to     acc
 ---   ------ ----- --------- --------- ------- -------    ------- -------    ------- -------    ----
   1 ?   -6.8   0.0       2.9       8.7     374     390 ..     285     298 ..     284     299 .. 0.84

  Alignments for each domain:
  == domain 1    score: -6.8 bits;  conditional E-value: 2.9
                                 PHYT 374 endiqrfaelrfrlVkg 390
                                          en ++     + ++V g
  gi|75264833|sp|Q9M7Q5.1|AI5L4_ARATH 285 ENNTWSS---PVPYVFG 298
                                          6889999...9999998 PP

>> ALKB  
   #    score  bias  c-Evalue  i-Evalue hmmfrom  hmm to    alifrom  ali to    envfrom  env to     acc
 ---   ------ ----- --------- --------- ------- -------    ------- -------    ------- -------    ----
   1 ?   -7.1   0.0       3.5        10     413     430 ..     240     257 ..     239     258 .. 0.76

  Alignments for each domain:
  == domain 1    score: -7.1 bits;  conditional E-value: 3.5
                                 ALKB 413 nvcddvdnddvslksfep 430
                                          nv   + +++v +  fe+
  gi|75264833|sp|Q9M7Q5.1|AI5L4_ARATH 240 NVTFAAPVNMVNRGLFET 257
                                          555567799999999998 PP

>> CP4H  
   #    score  bias  c-Evalue  i-Evalue hmmfrom  hmm to    alifrom  ali to    envfrom  env to     acc
 ---   ------ ----- --------- --------- ------- -------    ------- -------    ------- -------    ----
   1 ?   -7.0   0.9       1.8       5.4     333     337 ..     313     317 ..     312     318 .. 0.90

  Alignments for each domain:
  == domain 1    score: -7.0 bits;  conditional E-value: 1.8
                                 CP4H 333 RRQKR 337
                                          RRQKR
  gi|75264833|sp|Q9M7Q5.1|AI5L4_ARATH 313 RRQKR 317
                                          9**** PP

>> THYE  
   #    score  bias  c-Evalue  i-Evalue hmmfrom  hmm to    alifrom  ali to    envfrom  env to     acc
 ---   ------ ----- --------- --------- ------- -------    ------- -------    ------- -------    ----
   1 ?   -7.6   0.2       6.9        21     292     302 ..     182     192 ..     181     194 .. 0.78

  Alignments for each domain:
  == domain 1    score: -7.6 bits;  conditional E-value: 6.9
                                 THYE 292 PrRySIAyFsN 302
                                          P  +SI +  N
  gi|75264833|sp|Q9M7Q5.1|AI5L4_ARATH 182 PNQNSISFNGN 192
                                          88899999766 PP

>> ALKG  
   #    score  bias  c-Evalue  i-Evalue hmmfrom  hmm to    alifrom  ali to    envfrom  env to     acc
 ---   ------ ----- --------- --------- ------- -------    ------- -------    ------- -------    ----
   1 ?   -6.5   0.1       3.9        12     518     534 ..     216     232 ..     203     251 .. 0.52

  Alignments for each domain:
  == domain 1    score: -6.5 bits;  conditional E-value: 3.9
                                 ALKG 518 gyllqvsdkdlllnyyp 534
                                          ++++q++ ++   + +p
  gi|75264833|sp|Q9M7Q5.1|AI5L4_ARATH 216 QQPHQQQLQQPHQRLPP 232
                                          33333333333333333 PP

>> HYOS  
   #    score  bias  c-Evalue  i-Evalue hmmfrom  hmm to    alifrom  ali to    envfrom  env to     acc
 ---   ------ ----- --------- --------- ------- -------    ------- -------    ------- -------    ----
   1 ?   -8.1   0.7       5.1        15     241     247 ..     203     209 ..     203     209 .. 0.85

  Alignments for each domain:
  == domain 1    score: -8.1 bits;  conditional E-value: 5.1
                                 HYOS 241 gLGLKlg 247
                                          gLGLK g
  gi|75264833|sp|Q9M7Q5.1|AI5L4_ARATH 203 GLGLKVG 209
                                          8****76 PP


Internal pipeline statistics summary:
-------------------------------------
Query sequence(s):                         1  (392 residues)
Target model(s):                          27  (17562 nodes)
Passed MSV filter:                        27  (1); expected 27.0 (1)
Passed bias filter:                       27  (1); expected 27.0 (1)
Passed Vit filter:                        27  (1); expected 27.0 (1)
Passed Fwd filter:                        27  (1); expected 27.0 (1)
Initial search space (Z):                 27  [actual number of targets]
Domain search space  (domZ):               9  [number of targets reported over threshold]
# CPU time: 0.22u 0.01s 00:00:00.23 Elapsed: 00:00:00.26
# Mc/sec: 25.88
//
Query:       gi|75268174|sp|Q9C5Q2.1|AI5L3_ARATH  [L=262]
Scores for complete sequence (score includes all domains):
   --- full sequence ---   --- best 1 domain ---    -#dom-
    E-value  score  bias    E-value  score  bias    exp  N  Model    Description
    ------- ------ -----    ------- ------ -----   ---- --  -------- -----------
  ------ inclusion threshold ------
        1.5   -3.9   0.3        4.1   -5.3   0.2    1.1  1  THYE     
          2   -5.1   0.1         16   -8.2   0.0    1.0  1  HP4H     
        2.1   -4.2   0.8        6.1   -5.8   0.6    1.1  1  GIAC     
        2.4   -5.2   0.1         20   -8.3   0.0    1.0  1  ASPA     
        2.6   -4.7   0.1         15   -7.3   0.0    1.0  1  CHLO     
        2.9   -4.7   0.0         11   -6.6   0.0    1.0  1  CYCL     
        4.1   -6.6   2.7         10   -7.9   1.9    1.0  1  CP4H     
        4.5   -6.3   1.4         27   -9.3   1.0    1.0  1  HYOS     
        8.1   -6.7   2.9        5.6   -6.2   0.0    1.1  2  SULF     


Domain annotation for each model (and alignments):
>> THYE  
   #    score  bias  c-Evalue  i-Evalue hmmfrom  hmm to    alifrom  ali to    envfrom  env to     acc
 ---   ------ ----- --------- --------- ------- -------    ------- -------    ------- -------    ----
   1 ?   -5.3   0.2       1.4       4.1      94     101 ..     175     182 ..     174     184 .. 0.85

  Alignments for each domain:
  == domain 1    score: -5.3 bits;  conditional E-value: 1.4
                                 THYE  94 AeGREkVT 101
                                          A+GR +V 
  gi|75268174|sp|Q9C5Q2.1|AI5L3_ARATH 175 APGRKRVA 182
                                          9*****95 PP

>> HP4H  
   #    score  bias  c-Evalue  i-Evalue hmmfrom  hmm to    alifrom  ali to    envfrom  env to     acc
 ---   ------ ----- --------- --------- ------- -------    ------- -------    ------- -------    ----
   1 ?   -8.2   0.0       5.4        16     118     135 ..     195     212 ..     195     214 .. 0.74

  Alignments for each domain:
  == domain 1    score: -8.2 bits;  conditional E-value: 5.4
                                 HP4H 118 Krkgmpdeedgpsrfapk 135
                                          Kr+ + +e++++sr +++
  gi|75268174|sp|Q9C5Q2.1|AI5L3_ARATH 195 KRMIKNRESAARSRARKQ 212
                                          777788888888887776 PP

>> GIAC  
   #    score  bias  c-Evalue  i-Evalue hmmfrom  hmm to    alifrom  ali to    envfrom  env to     acc
 ---   ------ ----- --------- --------- ------- -------    ------- -------    ------- -------    ----
   1 ?   -5.8   0.6         2       6.1     447     465 ..      84     102 ..      83     102 .. 0.84

  Alignments for each domain:
  == domain 1    score: -5.8 bits;  conditional E-value: 2
                                 GIAC 447 nwlqqdnalddsdqidsks 465
                                          +++q++n++ +s+++++k+
  gi|75268174|sp|Q9C5Q2.1|AI5L3_ARATH  84 DIQQDKNGNGTSTTTTHKQ 102
                                          7899999999999999985 PP

>> ASPA  
   #    score  bias  c-Evalue  i-Evalue hmmfrom  hmm to    alifrom  ali to    envfrom  env to     acc
 ---   ------ ----- --------- --------- ------- -------    ------- -------    ------- -------    ----
   1 ?   -8.3   0.0       6.8        20     377     383 ..       4      10 ..       4      11 .. 0.89

  Alignments for each domain:
  == domain 1    score: -8.3 bits;  conditional E-value: 6.8
                                 ASPA 377 kRgkiee 383
                                          +Rg+iee
  gi|75268174|sp|Q9C5Q2.1|AI5L3_ARATH   4 IRGNIEE 10 
                                          8999998 PP

>> CHLO  
   #    score  bias  c-Evalue  i-Evalue hmmfrom  hmm to    alifrom  ali to    envfrom  env to     acc
 ---   ------ ----- --------- --------- ------- -------    ------- -------    ------- -------    ----
   1 ?   -7.3   0.0       5.1        15     170     175 ..      43      48 ..      42      48 .. 0.81

  Alignments for each domain:
  == domain 1    score: -7.3 bits;  conditional E-value: 5.1
                                 CHLO 170 sMNYDE 175
                                          sMN DE
  gi|75268174|sp|Q9C5Q2.1|AI5L3_ARATH  43 SMNLDE 48 
                                          799998 PP

>> CYCL  
   #    score  bias  c-Evalue  i-Evalue hmmfrom  hmm to    alifrom  ali to    envfrom  env to     acc
 ---   ------ ----- --------- --------- ------- -------    ------- -------    ------- -------    ----
   1 ?   -6.6   0.0       3.7        11     141     154 ..     115     128 ..     115     129 .. 0.77

  Alignments for each domain:
  == domain 1    score: -6.6 bits;  conditional E-value: 3.7
                                 CYCL 141 LRSgtvyhdvypsE 154
                                          LR g v   v+p+E
  gi|75268174|sp|Q9C5Q2.1|AI5L3_ARATH 115 LRAGVVTETVVPQE 128
                                          67777777799997 PP

>> CP4H  
   #    score  bias  c-Evalue  i-Evalue hmmfrom  hmm to    alifrom  ali to    envfrom  env to     acc
 ---   ------ ----- --------- --------- ------- -------    ------- -------    ------- -------    ----
   1 ?   -7.9   1.9       3.4        10     333     337 ..     192     196 ..     192     197 .. 0.90

  Alignments for each domain:
  == domain 1    score: -7.9 bits;  conditional E-value: 3.4
                                 CP4H 333 RRQKR 337
                                          RRQKR
  gi|75268174|sp|Q9C5Q2.1|AI5L3_ARATH 192 RRQKR 196
                                          9**** PP

>> HYOS  
   #    score  bias  c-Evalue  i-Evalue hmmfrom  hmm to    alifrom  ali to    envfrom  env to     acc
 ---   ------ ----- --------- --------- ------- -------    ------- -------    ------- -------    ----
   1 ?   -9.3   1.0         9        27      38      46 ..     228     236 ..     227     236 .. 0.65

  Alignments for each domain:
  == domain 1    score: -9.3 bits;  conditional E-value: 9
                                 HYOS  38 EEESLRELK 46 
                                          E E LR LK
  gi|75268174|sp|Q9C5Q2.1|AI5L3_ARATH 228 ENEKLRRLK 236
                                          567777776 PP

>> SULF  
   #    score  bias  c-Evalue  i-Evalue hmmfrom  hmm to    alifrom  ali to    envfrom  env to     acc
 ---   ------ ----- --------- --------- ------- -------    ------- -------    ------- -------    ----
   1 ?   -6.2   0.0       1.9       5.6     337     348 ..      69      80 ..      68      82 .. 0.70
   2 ?   -8.5   1.6         9        27      62      71 ..     144     152 ..     143     153 .. 0.81

  Alignments for each domain:
  == domain 1    score: -6.2 bits;  conditional E-value: 1.9
                                 SULF 337 LtrDLsdaavee 348
                                          L rDLs  +v+e
  gi|75268174|sp|Q9C5Q2.1|AI5L3_ARATH  69 LPRDLSKKTVDE 80 
                                          567888777776 PP

  == domain 2    score: -8.5 bits;  conditional E-value: 9
                                 SULF  62 ilddQSQeal 71 
                                          + ++Q Q+++
  gi|75268174|sp|Q9C5Q2.1|AI5L3_ARATH 144 HQPQQ-QQGF 152
                                          77999.8887 PP


Internal pipeline statistics summary:
-------------------------------------
Query sequence(s):                         1  (262 residues)
Target model(s):                          27  (17562 nodes)
Passed MSV filter:                        27  (1); expected 27.0 (1)
Passed bias filter:                       27  (1); expected 27.0 (1)
Passed Vit filter:                        27  (1); expected 27.0 (1)
Passed Fwd filter:                        27  (1); expected 27.0 (1)
Initial search space (Z):                 27  [actual number of targets]
Domain search space  (domZ):               9  [number of targets reported over threshold]
# CPU time: 0.16u 0.00s 00:00:00.15 Elapsed: 00:00:00.17
# Mc/sec: 26.29
//
Query:       gi|75309215|sp|Q9FMM7.1|AI5L8_ARATH  [L=370]
Scores for complete sequence (score includes all domains):
   --- full sequence ---   --- best 1 domain ---    -#dom-
    E-value  score  bias    E-value  score  bias    exp  N  Model    Description
    ------- ------ -----    ------- ------ -----   ---- --  -------- -----------
  ------ inclusion threshold ------
        0.1   -0.9   0.1       0.18   -1.7   0.1    1.2  1  HP4H     
       0.44   -3.5   0.0       0.96   -4.6   0.0    1.1  1  THYD     
        1.6   -5.2   0.0        9.9   -7.8   0.0    1.0  1  CP4H     
        1.8   -5.5   0.1        5.6   -7.1   0.0    1.0  1  CP3H     
        2.9   -4.7   0.0         16   -7.1   0.0    1.0  1  CYCL     
        3.1   -5.3   0.3         17   -7.7   0.2    1.0  1  SULF     


Domain annotation for each model (and alignments):
>> HP4H  
   #    score  bias  c-Evalue  i-Evalue hmmfrom  hmm to    alifrom  ali to    envfrom  env to     acc
 ---   ------ ----- --------- --------- ------- -------    ------- -------    ------- -------    ----
   1 ?   -1.7   0.1      0.04      0.18     206     237 ..     279     304 ..     276     314 .. 0.79

  Alignments for each domain:
  == domain 1    score: -1.7 bits;  conditional E-value: 0.04
                                 HP4H 206 grrVlkEveaeihggrgdfftdgqstelvsqR 237
                                          g+++  E++ae++      f+d+ +  + + R
  gi|75309215|sp|Q9FMM7.1|AI5L8_ARATH 279 GGKINSEITAEKQ------FVDKKLRRKIKNR 304
                                          789999*******......****977666654 PP

>> THYD  
   #    score  bias  c-Evalue  i-Evalue hmmfrom  hmm to    alifrom  ali to    envfrom  env to     acc
 ---   ------ ----- --------- --------- ------- -------    ------- -------    ------- -------    ----
   1 ?   -4.6   0.0      0.21      0.96     519     532 ..     251     264 ..     248     269 .. 0.80

  Alignments for each domain:
  == domain 1    score: -4.6 bits;  conditional E-value: 0.21
                                 THYD 519 lnitvkiNGadssl 532
                                          ln  +kiNG+ s l
  gi|75309215|sp|Q9FMM7.1|AI5L8_ARATH 251 LNGKQKINGESSLL 264
                                          7889******8865 PP

>> CP4H  
   #    score  bias  c-Evalue  i-Evalue hmmfrom  hmm to    alifrom  ali to    envfrom  env to     acc
 ---   ------ ----- --------- --------- ------- -------    ------- -------    ------- -------    ----
   1 ?   -7.8   0.0       2.2       9.9     145     159 ..     347     361 ..     346     361 .. 0.78

  Alignments for each domain:
  == domain 1    score: -7.8 bits;  conditional E-value: 2.2
                                 CP4H 145 ldpgtIsrgElPGtk 159
                                           +pg Is  E+P+ k
  gi|75309215|sp|Q9FMM7.1|AI5L8_ARATH 347 MEPGMISLHERPERK 361
                                          578999999999765 PP

>> CP3H  
   #    score  bias  c-Evalue  i-Evalue hmmfrom  hmm to    alifrom  ali to    envfrom  env to     acc
 ---   ------ ----- --------- --------- ------- -------    ------- -------    ------- -------    ----
   1 ?   -7.1   0.0       1.2       5.6     722     743 ..      48      63 ..      48      70 .. 0.70

  Alignments for each domain:
  == domain 1    score: -7.1 bits;  conditional E-value: 1.2
                                 CP3H 722 DELvkmLfeeEEvEEEDLpQEq 743
                                          DELvk   + EE       QE 
  gi|75309215|sp|Q9FMM7.1|AI5L8_ARATH  48 DELVKHISSAEET------QEG 63 
                                          8888888888888......554 PP

>> CYCL  
   #    score  bias  c-Evalue  i-Evalue hmmfrom  hmm to    alifrom  ali to    envfrom  env to     acc
 ---   ------ ----- --------- --------- ------- -------    ------- -------    ------- -------    ----
   1 ?   -7.1   0.0       3.5        16      84      90 ..     171     177 ..     169     177 .. 0.87

  Alignments for each domain:
  == domain 1    score: -7.1 bits;  conditional E-value: 3.5
                                 CYCL  84 gSeDglL 90 
                                          +S+D +L
  gi|75309215|sp|Q9FMM7.1|AI5L8_ARATH 171 RSHDSYL 177
                                          8999998 PP

>> SULF  
   #    score  bias  c-Evalue  i-Evalue hmmfrom  hmm to    alifrom  ali to    envfrom  env to     acc
 ---   ------ ----- --------- --------- ------- -------    ------- -------    ------- -------    ----
   1 ?   -7.7   0.2       3.7        17     492     501 ..      59      68 ..      58      69 .. 0.84

  Alignments for each domain:
  == domain 1    score: -7.7 bits;  conditional E-value: 3.7
                                 SULF 492 kdeeklqRqR 501
                                          ++ e +qRq+
  gi|75309215|sp|Q9FMM7.1|AI5L8_ARATH  59 ETQEGSQRQG 68 
                                          7899999998 PP


Internal pipeline statistics summary:
-------------------------------------
Query sequence(s):                         1  (370 residues)
Target model(s):                          27  (17562 nodes)
Passed MSV filter:                        27  (1); expected 27.0 (1)
Passed bias filter:                       27  (1); expected 27.0 (1)
Passed Vit filter:                        27  (1); expected 27.0 (1)
Passed Fwd filter:                        27  (1); expected 27.0 (1)
Initial search space (Z):                 27  [actual number of targets]
Domain search space  (domZ):               6  [number of targets reported over threshold]
# CPU time: 0.22u 0.00s 00:00:00.21 Elapsed: 00:00:00.24
# Mc/sec: 26.85
//
Query:       gi|75312266|sp|Q9M7Q2.1|AI5L7_ARATH  [L=431]
Scores for complete sequence (score includes all domains):
   --- full sequence ---   --- best 1 domain ---    -#dom-
    E-value  score  bias    E-value  score  bias    exp  N  Model    Description
    ------- ------ -----    ------- ------ -----   ---- --  -------- -----------
  ------ inclusion threshold ------
        1.1   -4.0   0.3        2.2   -5.0   0.2    1.0  1  XANT     
        1.3   -4.0   0.2         12   -7.3   0.1    1.1  1  PHYT     
        1.5   -3.9   0.1        4.4   -5.5   0.1    1.1  1  CHLO     
        1.5   -4.8   0.1        4.9   -6.4   0.0    1.0  1  HP4H     
        2.4   -4.2   0.9        4.3   -5.0   0.6    1.0  1  ALKG     
        2.5   -4.7   0.0         20   -7.7   0.0    1.0  1  ARGI     
        3.4   -5.3   1.4          7   -6.4   1.0    1.0  1  FLAV     
        4.5   -6.3   1.4         15   -8.0   1.0    1.0  1  HYOS     
        5.7   -6.2   1.2         27   -9.1   0.8    1.0  1  GBBH     


Domain annotation for each model (and alignments):
>> XANT  
   #    score  bias  c-Evalue  i-Evalue hmmfrom  hmm to    alifrom  ali to    envfrom  env to     acc
 ---   ------ ----- --------- --------- ------- -------    ------- -------    ------- -------    ----
   1 ?   -5.0   0.2      0.74       2.2     181     188 ..     148     155 ..     147     156 .. 0.91

  Alignments for each domain:
  == domain 1    score: -5.0 bits;  conditional E-value: 0.74
                                 XANT 181 VPqGRRQT 188
                                          VP GR QT
  gi|75312266|sp|Q9M7Q2.1|AI5L7_ARATH 148 VPPGRQQT 155
                                          9******9 PP

>> PHYT  
   #    score  bias  c-Evalue  i-Evalue hmmfrom  hmm to    alifrom  ali to    envfrom  env to     acc
 ---   ------ ----- --------- --------- ------- -------    ------- -------    ------- -------    ----
   1 ?   -7.3   0.1       4.1        12     194     204 ..     221     231 ..     221     231 .. 0.87

  Alignments for each domain:
  == domain 1    score: -7.3 bits;  conditional E-value: 4.1
                                 PHYT 194 sMlIfKqPdfG 204
                                          sM  + +P++G
  gi|75312266|sp|Q9M7Q2.1|AI5L7_ARATH 221 SMILNQPPGLG 231
                                          899999**976 PP

>> CHLO  
   #    score  bias  c-Evalue  i-Evalue hmmfrom  hmm to    alifrom  ali to    envfrom  env to     acc
 ---   ------ ----- --------- --------- ------- -------    ------- -------    ------- -------    ----
   1 ?   -5.5   0.1       1.5       4.4     162     175 ..      55      66 ..      55      67 .. 0.72

  Alignments for each domain:
  == domain 1    score: -5.5 bits;  conditional E-value: 1.5
                                 CHLO 162 PGtnYsqksMNYDE 175
                                          PG  +   sMN DE
  gi|75312266|sp|Q9M7Q2.1|AI5L7_ARATH  55 PGKDF--GSMNMDE 66 
                                          77444..49**999 PP

>> HP4H  
   #    score  bias  c-Evalue  i-Evalue hmmfrom  hmm to    alifrom  ali to    envfrom  env to     acc
 ---   ------ ----- --------- --------- ------- -------    ------- -------    ------- -------    ----
   1 ?   -6.4   0.0       1.6       4.9     209     220 ..     379     390 ..     357     399 .. 0.65

  Alignments for each domain:
  == domain 1    score: -6.4 bits;  conditional E-value: 1.6
                                 HP4H 209 VlkEveaeihgg 220
                                          + +E+e +++++
  gi|75312266|sp|Q9M7Q2.1|AI5L7_ARATH 379 LEAEIEKLKKTN 390
                                          445555555555 PP

>> ALKG  
   #    score  bias  c-Evalue  i-Evalue hmmfrom  hmm to    alifrom  ali to    envfrom  env to     acc
 ---   ------ ----- --------- --------- ------- -------    ------- -------    ------- -------    ----
   1 ?   -5.0   0.6       1.4       4.3     514     540 ..     240     266 ..     228     288 .. 0.51

  Alignments for each domain:
  == domain 1    score: -5.0 bits;  conditional E-value: 1.4
                                 ALKG 514 lskagyllqvsdkdlllnyyppgpgpd 540
                                          +++ +++l+++ ++++ +  +p p+ +
  gi|75312266|sp|Q9M7Q2.1|AI5L7_ARATH 240 QQQQQQQLLQQQQQQMQQLNQPHPQQR 266
                                          444455555555555555555444332 PP

>> ARGI  
   #    score  bias  c-Evalue  i-Evalue hmmfrom  hmm to    alifrom  ali to    envfrom  env to     acc
 ---   ------ ----- --------- --------- ------- -------    ------- -------    ------- -------    ----
   1 ?   -7.7   0.0       6.6        20     236     243 ..     193     200 ..     191     200 .. 0.80

  Alignments for each domain:
  == domain 1    score: -7.7 bits;  conditional E-value: 6.6
                                 ARGI 236 ggvddpgG 243
                                          g++++ gG
  gi|75312266|sp|Q9M7Q2.1|AI5L7_ARATH 193 GNSTAAGG 200
                                          99999996 PP

>> FLAV  
   #    score  bias  c-Evalue  i-Evalue hmmfrom  hmm to    alifrom  ali to    envfrom  env to     acc
 ---   ------ ----- --------- --------- ------- -------    ------- -------    ------- -------    ----
   1 ?   -6.4   1.0       2.3         7     355     372 ..     383     398 ..     381     401 .. 0.71

  Alignments for each domain:
  == domain 1    score: -6.4 bits;  conditional E-value: 2.3
                                 FLAV 355 yaKlnKLpqEelvseeld 372
                                          + Kl+K  qE  ++++ +
  gi|75312266|sp|Q9M7Q2.1|AI5L7_ARATH 383 IEKLKKTNQE--LQKKQA 398
                                          6699999998..455555 PP

>> HYOS  
   #    score  bias  c-Evalue  i-Evalue hmmfrom  hmm to    alifrom  ali to    envfrom  env to     acc
 ---   ------ ----- --------- --------- ------- -------    ------- -------    ------- -------    ----
   1 ?   -8.0   1.0       4.9        15     241     247 ..     229     235 ..     229     235 .. 0.89

  Alignments for each domain:
  == domain 1    score: -8.0 bits;  conditional E-value: 4.9
                                 HYOS 241 gLGLKlg 247
                                          gLGLK g
  gi|75312266|sp|Q9M7Q2.1|AI5L7_ARATH 229 GLGLKMG 235
                                          8****87 PP

>> GBBH  
   #    score  bias  c-Evalue  i-Evalue hmmfrom  hmm to    alifrom  ali to    envfrom  env to     acc
 ---   ------ ----- --------- --------- ------- -------    ------- -------    ------- -------    ----
   1 ?   -9.1   0.8         9        27     306     310 ..       5       9 ..       4       9 .. 0.90

  Alignments for each domain:
  == domain 1    score: -9.1 bits;  conditional E-value: 9
                                 GBBH 306 InlnN 310
                                          In+nN
  gi|75312266|sp|Q9M7Q2.1|AI5L7_ARATH   5 INFNN 9  
                                          9***9 PP


Internal pipeline statistics summary:
-------------------------------------
Query sequence(s):                         1  (431 residues)
Target model(s):                          27  (17562 nodes)
Passed MSV filter:                        27  (1); expected 27.0 (1)
Passed bias filter:                       27  (1); expected 27.0 (1)
Passed Vit filter:                        27  (1); expected 27.0 (1)
Passed Fwd filter:                        27  (1); expected 27.0 (1)
Initial search space (Z):                 27  [actual number of targets]
Domain search space  (domZ):               9  [number of targets reported over threshold]
# CPU time: 0.25u 0.00s 00:00:00.25 Elapsed: 00:00:00.28
# Mc/sec: 26.10
//
Query:       gi|75312267|sp|Q9M7Q3.1|AI5L6_ARATH  [L=454]
Scores for complete sequence (score includes all domains):
   --- full sequence ---   --- best 1 domain ---    -#dom-
    E-value  score  bias    E-value  score  bias    exp  N  Model    Description
    ------- ------ -----    ------- ------ -----   ---- --  -------- -----------
  ------ inclusion threshold ------
      0.066    1.0   0.1       0.09    0.5   0.1    1.1  1  TFDA     
        2.9   -5.1   0.0         22   -8.0   0.0    1.0  1  OGFD     
        3.8   -5.6   1.7         11   -7.1   1.1    1.1  1  PHYT     
        5.6   -7.0   2.7         18   -8.7   1.9    1.0  1  CP4H     


Domain annotation for each model (and alignments):
>> TFDA  
   #    score  bias  c-Evalue  i-Evalue hmmfrom  hmm to    alifrom  ali to    envfrom  env to     acc
 ---   ------ ----- --------- --------- ------- -------    ------- -------    ------- -------    ----
   1 ?    0.5   0.1     0.013      0.09       3      13 ..     329     339 ..     328     342 .. 0.91

  Alignments for each domain:
  == domain 1    score: 0.5 bits;  conditional E-value: 0.013
                                 TFDA   3 AALSPLSQmfe 13 
                                          AA SP SQm++
  gi|75312267|sp|Q9M7Q3.1|AI5L6_ARATH 329 AAVSPGSQMSP 339
                                          9*********8 PP

>> OGFD  
   #    score  bias  c-Evalue  i-Evalue hmmfrom  hmm to    alifrom  ali to    envfrom  env to     acc
 ---   ------ ----- --------- --------- ------- -------    ------- -------    ------- -------    ----
   1 ?   -8.0   0.0       3.2        22      78      84 ..     140     146 ..     134     147 .. 0.68

  Alignments for each domain:
  == domain 1    score: -8.0 bits;  conditional E-value: 3.2
                                 OGFD  78 glrKELM 84 
                                           + KELM
  gi|75312267|sp|Q9M7Q3.1|AI5L6_ARATH 140 DVWKELM 146
                                          6778888 PP

>> PHYT  
   #    score  bias  c-Evalue  i-Evalue hmmfrom  hmm to    alifrom  ali to    envfrom  env to     acc
 ---   ------ ----- --------- --------- ------- -------    ------- -------    ------- -------    ----
   1 ?   -7.1   1.1       1.6        11     279     289 ..      45      55 ..      44      57 .. 0.90

  Alignments for each domain:
  == domain 1    score: -7.1 bits;  conditional E-value: 1.6
                                 PHYT 279 WEGGvNkmfhg 289
                                          W GG +k f++
  gi|75312267|sp|Q9M7Q3.1|AI5L6_ARATH  45 WGGGIGKDFGS 55 
                                          99*****9998 PP

>> CP4H  
   #    score  bias  c-Evalue  i-Evalue hmmfrom  hmm to    alifrom  ali to    envfrom  env to     acc
 ---   ------ ----- --------- --------- ------- -------    ------- -------    ------- -------    ----
   1 ?   -8.7   1.9       2.7        18     333     337 ..     374     378 ..     374     379 .. 0.90

  Alignments for each domain:
  == domain 1    score: -8.7 bits;  conditional E-value: 2.7
                                 CP4H 333 RRQKR 337
                                          RRQKR
  gi|75312267|sp|Q9M7Q3.1|AI5L6_ARATH 374 RRQKR 378
                                          9**** PP


Internal pipeline statistics summary:
-------------------------------------
Query sequence(s):                         1  (454 residues)
Target model(s):                          27  (17562 nodes)
Passed MSV filter:                        27  (1); expected 27.0 (1)
Passed bias filter:                       27  (1); expected 27.0 (1)
Passed Vit filter:                        27  (1); expected 27.0 (1)
Passed Fwd filter:                        27  (1); expected 27.0 (1)
Initial search space (Z):                 27  [actual number of targets]
Domain search space  (domZ):               4  [number of targets reported over threshold]
# CPU time: 0.30u 0.00s 00:00:00.29 Elapsed: 00:00:00.29
# Mc/sec: 27.03
//
Query:       gi|75312268|sp|Q9M7Q4.1|AI5L5_ARATH  [L=416]
Scores for complete sequence (score includes all domains):
   --- full sequence ---   --- best 1 domain ---    -#dom-
    E-value  score  bias    E-value  score  bias    exp  N  Model    Description
    ------- ------ -----    ------- ------ -----   ---- --  -------- -----------
  ------ inclusion threshold ------
       0.52   -2.6   0.2        1.3   -4.0   0.0    1.1  2  FLAV     
       0.79   -3.8   0.9        1.2   -4.5   0.6    1.0  1  HYOS     
        0.8   -3.3   0.1        3.4   -5.4   0.0    1.1  2  PHYT     
        2.8   -5.5   0.5         10   -7.3   0.4    1.0  1  ASPA     
        3.4   -4.9   0.7         13   -6.9   0.5    1.1  1  GIAC     
        3.6   -5.2   0.4         24   -7.9   0.3    1.0  1  CHLO     
        7.6   -6.6   1.9         27   -8.4   1.3    1.0  1  DACS     


Domain annotation for each model (and alignments):
>> FLAV  
   #    score  bias  c-Evalue  i-Evalue hmmfrom  hmm to    alifrom  ali to    envfrom  env to     acc
 ---   ------ ----- --------- --------- ------- -------    ------- -------    ------- -------    ----
   1 ?   -4.7   0.0      0.58       2.2      37      49 ..     179     191 ..     176     191 .. 0.83
   2 ?   -4.0   0.0      0.35       1.3     122     131 ..     239     248 ..     238     248 .. 0.79

  Alignments for each domain:
  == domain 1    score: -4.7 bits;  conditional E-value: 0.58
                                 FLAV  37 VFitayngfsnei 49 
                                           F+++++++s+ +
  gi|75312268|sp|Q9M7Q4.1|AI5L5_ARATH 179 GFSVEFQQPSPRV 191
                                          59********976 PP

  == domain 2    score: -4.0 bits;  conditional E-value: 0.35
                                 FLAV 122 kgieGYGTKL 131
                                          + ++GYGT +
  gi|75312268|sp|Q9M7Q4.1|AI5L5_ARATH 239 QPGFGYGTQM 248
                                          569*****76 PP

>> HYOS  
   #    score  bias  c-Evalue  i-Evalue hmmfrom  hmm to    alifrom  ali to    envfrom  env to     acc
 ---   ------ ----- --------- --------- ------- -------    ------- -------    ------- -------    ----
   1 ?   -4.5   0.6      0.32       1.2     402     409 ..     308     315 ..     305     321 .. 0.86

  Alignments for each domain:
  == domain 1    score: -4.5 bits;  conditional E-value: 0.32
                                 HYOS 402 DydSgvkP 409
                                          +++S+++P
  gi|75312268|sp|Q9M7Q4.1|AI5L5_ARATH 308 GDSSSLSP 315
                                          8*****98 PP

>> PHYT  
   #    score  bias  c-Evalue  i-Evalue hmmfrom  hmm to    alifrom  ali to    envfrom  env to     acc
 ---   ------ ----- --------- --------- ------- -------    ------- -------    ------- -------    ----
   1 ?   -5.4   0.0      0.89       3.4      69      81 ..      52      64 ..      52      64 .. 0.92
   2 ?   -6.4   0.2       1.8       6.9     199     204 ..     238     243 ..     238     244 .. 0.93

  Alignments for each domain:
  == domain 1    score: -5.4 bits;  conditional E-value: 0.89
                                 PHYT 69 IknlvSddeIqrf 81
                                         +kn  S++e q++
  gi|75312268|sp|Q9M7Q4.1|AI5L5_ARATH 52 LKNIWSAEETQAM 64
                                         79999******98 PP

  == domain 2    score: -6.4 bits;  conditional E-value: 1.8
                                 PHYT 199 KqPdfG 204
                                          KqP+fG
  gi|75312268|sp|Q9M7Q4.1|AI5L5_ARATH 238 KQPGFG 243
                                          9***99 PP

>> ASPA  
   #    score  bias  c-Evalue  i-Evalue hmmfrom  hmm to    alifrom  ali to    envfrom  env to     acc
 ---   ------ ----- --------- --------- ------- -------    ------- -------    ------- -------    ----
   1 ?   -7.3   0.4       2.6        10     445     460 ..     122     137 ..     119     138 .. 0.81

  Alignments for each domain:
  == domain 1    score: -7.3 bits;  conditional E-value: 2.6
                                 ASPA 445 vklslkrrserqqFLG 460
                                           + ++++ s rqq LG
  gi|75312268|sp|Q9M7Q4.1|AI5L5_ARATH 122 AQAQSQSQSQRQQTLG 137
                                          5789999999999888 PP

>> GIAC  
   #    score  bias  c-Evalue  i-Evalue hmmfrom  hmm to    alifrom  ali to    envfrom  env to     acc
 ---   ------ ----- --------- --------- ------- -------    ------- -------    ------- -------    ----
   1 ?   -6.9   0.5       3.4        13     325     334 ..      77      86 ..      77      86 .. 0.87

  Alignments for each domain:
  == domain 1    score: -6.9 bits;  conditional E-value: 3.4
                                 GIAC 325 gGLQvfvddg 334
                                          +GLQ+++ + 
  gi|75312268|sp|Q9M7Q4.1|AI5L5_ARATH  77 EGLQLQRQGS 86 
                                          6*****9987 PP

>> CHLO  
   #    score  bias  c-Evalue  i-Evalue hmmfrom  hmm to    alifrom  ali to    envfrom  env to     acc
 ---   ------ ----- --------- --------- ------- -------    ------- -------    ------- -------    ----
   1 ?   -7.9   0.3       6.2        24     170     175 ..      45      50 ..      42      50 .. 0.82

  Alignments for each domain:
  == domain 1    score: -7.9 bits;  conditional E-value: 6.2
                                 CHLO 170 sMNYDE 175
                                          sMN DE
  gi|75312268|sp|Q9M7Q4.1|AI5L5_ARATH  45 SMNMDE 50 
                                          799998 PP

>> DACS  
   #    score  bias  c-Evalue  i-Evalue hmmfrom  hmm to    alifrom  ali to    envfrom  env to     acc
 ---   ------ ----- --------- --------- ------- -------    ------- -------    ------- -------    ----
   1 ?   -8.4   1.3       6.9        27     318     334 ..     279     295 ..     278     296 .. 0.74

  Alignments for each domain:
  == domain 1    score: -8.4 bits;  conditional E-value: 6.9
                                 DACS 318 AeAAVPAAAPVSTAAPI 334
                                          A AA+P A  V    P+
  gi|75312268|sp|Q9M7Q4.1|AI5L5_ARATH 279 ASAAIPGALGVGAVSPV 295
                                          66899999887777665 PP


Internal pipeline statistics summary:
-------------------------------------
Query sequence(s):                         1  (416 residues)
Target model(s):                          27  (17562 nodes)
Passed MSV filter:                        27  (1); expected 27.0 (1)
Passed bias filter:                       27  (1); expected 27.0 (1)
Passed Vit filter:                        27  (1); expected 27.0 (1)
Passed Fwd filter:                        27  (1); expected 27.0 (1)
Initial search space (Z):                 27  [actual number of targets]
Domain search space  (domZ):               7  [number of targets reported over threshold]
# CPU time: 0.22u 0.00s 00:00:00.21 Elapsed: 00:00:00.26
# Mc/sec: 27.47
//
Query:       gi|75313515|sp|Q9SJN0.1|ABI5_ARATH  [L=442]
Scores for complete sequence (score includes all domains):
   --- full sequence ---   --- best 1 domain ---    -#dom-
    E-value  score  bias    E-value  score  bias    exp  N  Model    Description
    ------- ------ -----    ------- ------ -----   ---- --  -------- -----------
  ------ inclusion threshold ------
       0.18   -0.7   0.0       0.25   -1.2   0.0    1.1  1  CYCL     
        1.1   -4.7   0.2        2.2   -5.7   0.1    1.0  1  CP3H     
        1.7   -4.5   0.0        5.7   -6.2   0.0    1.0  1  DACS     
        1.7   -4.4   0.0        3.9   -5.6   0.0    1.0  1  CLAS     
        2.4   -4.2   0.1        8.8   -6.1   0.1    1.1  1  TFDA     
        2.5   -4.7   0.2        9.1   -6.6   0.1    1.0  1  CHLO     
        4.9   -5.2   0.7         22   -7.4   0.5    1.0  1  ALKG     


Domain annotation for each model (and alignments):
>> CYCL  
   #    score  bias  c-Evalue  i-Evalue hmmfrom  hmm to    alifrom  ali to    envfrom  env to     acc
 ---   ------ ----- --------- --------- ------- -------    ------- -------    ------- -------    ----
   1 ?   -1.2   0.0     0.065      0.25      93     120 ..     132     158 ..     132     159 .. 0.90

  Alignments for each domain:
  == domain 1    score: -1.2 bits;  conditional E-value: 0.065
                                CYCL  93 RGlpvfaDadLPeTPsST.PAPlDRklld 120
                                         RG + +  + LP   s T PAPl Rk  d
  gi|75313515|sp|Q9SJN0.1|ABI5_ARATH 132 RGIANE--SSLPRQGSLTlPAPLCRKTVD 158
                                         999999..*******9999******9765 PP

>> CP3H  
   #    score  bias  c-Evalue  i-Evalue hmmfrom  hmm to    alifrom  ali to    envfrom  env to     acc
 ---   ------ ----- --------- --------- ------- -------    ------- -------    ------- -------    ----
   1 ?   -5.7   0.1      0.56       2.2     521     530 ..     264     273 ..     263     273 .. 0.95

  Alignments for each domain:
  == domain 1    score: -5.7 bits;  conditional E-value: 0.56
                                CP3H 521 aalAGdRSGY 530
                                         a+++Gd SGY
  gi|75313515|sp|Q9SJN0.1|ABI5_ARATH 264 AMGVGDPSGY 273
                                         8********9 PP

>> DACS  
   #    score  bias  c-Evalue  i-Evalue hmmfrom  hmm to    alifrom  ali to    envfrom  env to     acc
 ---   ------ ----- --------- --------- ------- -------    ------- -------    ------- -------    ----
   1 ?   -6.2   0.0       1.5       5.7      19      30 ..      47      58 ..      46      59 .. 0.78

  Alignments for each domain:
  == domain 1    score: -6.2 bits;  conditional E-value: 1.5
                                DACS 19 hQeEFRecvrtk 30
                                         ++EF +++ + 
  gi|75313515|sp|Q9SJN0.1|ABI5_ARATH 47 TLDEFQHALCEN 58
                                        689****99765 PP

>> CLAS  
   #    score  bias  c-Evalue  i-Evalue hmmfrom  hmm to    alifrom  ali to    envfrom  env to     acc
 ---   ------ ----- --------- --------- ------- -------    ------- -------    ------- -------    ----
   1 ?   -5.6   0.0         1       3.9      76      92 ..     138     155 ..     132     157 .. 0.72

  Alignments for each domain:
  == domain 1    score: -5.6 bits;  conditional E-value: 1
                                CLAS  76 adLPeTPsST.PAPlDRk 92 
                                         + LP   s T PAPl Rk
  gi|75313515|sp|Q9SJN0.1|ABI5_ARATH 138 SSLPRQGSLTlPAPLCRK 155
                                         566666666669999998 PP

>> TFDA  
   #    score  bias  c-Evalue  i-Evalue hmmfrom  hmm to    alifrom  ali to    envfrom  env to     acc
 ---   ------ ----- --------- --------- ------- -------    ------- -------    ------- -------    ----
   1 ?   -6.1   0.1       2.3       8.8      57      61 ..     260     264 ..     260     265 .. 0.89

  Alignments for each domain:
  == domain 1    score: -6.1 bits;  conditional E-value: 2.3
                                TFDA  57 FPGQh 61 
                                         FPGQ+
  gi|75313515|sp|Q9SJN0.1|ABI5_ARATH 260 FPGQA 264
                                         9***9 PP

>> CHLO  
   #    score  bias  c-Evalue  i-Evalue hmmfrom  hmm to    alifrom  ali to    envfrom  env to     acc
 ---   ------ ----- --------- --------- ------- -------    ------- -------    ------- -------    ----
   1 ?   -6.6   0.1       2.4       9.1     165     175 ..      61      69 ..      59      70 .. 0.75

  Alignments for each domain:
  == domain 1    score: -6.6 bits;  conditional E-value: 2.4
                                CHLO 165 nYsqksMNYDE 175
                                         n+   sMN DE
  gi|75313515|sp|Q9SJN0.1|ABI5_ARATH  61 NFG--SMNMDE 69 
                                         555..899999 PP

>> ALKG  
   #    score  bias  c-Evalue  i-Evalue hmmfrom  hmm to    alifrom  ali to    envfrom  env to     acc
 ---   ------ ----- --------- --------- ------- -------    ------- -------    ------- -------    ----
   1 ?   -7.4   0.5       5.6        22     798     809 ..     216     227 ..     215     227 .. 0.93

  Alignments for each domain:
  == domain 1    score: -7.4 bits;  conditional E-value: 5.6
                                ALKG 798 VVRTHPvtplQn 809
                                         VVR HP  p++n
  gi|75313515|sp|Q9SJN0.1|ABI5_ARATH 216 VVREHPTNPKPN 227
                                         9********998 PP


Internal pipeline statistics summary:
-------------------------------------
Query sequence(s):                         1  (442 residues)
Target model(s):                          27  (17562 nodes)
Passed MSV filter:                        27  (1); expected 27.0 (1)
Passed bias filter:                       27  (1); expected 27.0 (1)
Passed Vit filter:                        27  (1); expected 27.0 (1)
Passed Fwd filter:                        27  (1); expected 27.0 (1)
Initial search space (Z):                 27  [actual number of targets]
Domain search space  (domZ):               7  [number of targets reported over threshold]
# CPU time: 0.23u 0.02s 00:00:00.25 Elapsed: 00:00:00.28
# Mc/sec: 27.43
//
Query:       gi|75334900|sp|Q9LES3.1|AI5L2_ARATH  [L=297]
Scores for complete sequence (score includes all domains):
   --- full sequence ---   --- best 1 domain ---    -#dom-
    E-value  score  bias    E-value  score  bias    exp  N  Model    Description
    ------- ------ -----    ------- ------ -----   ---- --  -------- -----------
  ------ inclusion threshold ------
        1.3   -4.0   0.0        5.5   -6.1   0.0    1.1  1  SULF     
        1.4   -4.7   0.0         12   -7.8   0.0    1.0  1  HP4H     
        1.7   -5.3   1.3          4   -6.5   0.9    1.0  1  CP4H     
        1.8   -4.5   0.0        9.3   -6.9   0.0    1.0  1  PHYT     
        2.1   -5.0   0.1        5.9   -6.5   0.0    1.0  1  ASPA     
        2.1   -4.3   0.0        9.4   -6.5   0.0    1.0  1  THYE     
        3.2   -4.6   0.0          9   -6.1   0.0    1.0  1  ALKG     
        4.6   -5.9   0.2         27   -8.6   0.2    1.0  1  GBBH     
        5.3   -6.9   0.8         23   -9.0   0.6    1.0  1  COLY     


Domain annotation for each model (and alignments):
>> SULF  
   #    score  bias  c-Evalue  i-Evalue hmmfrom  hmm to    alifrom  ali to    envfrom  env to     acc
 ---   ------ ----- --------- --------- ------- -------    ------- -------    ------- -------    ----
   1 ?   -6.1   0.0       1.8       5.5     337     348 ..      84      95 ..      82      97 .. 0.71

  Alignments for each domain:
  == domain 1    score: -6.1 bits;  conditional E-value: 1.8
                                 SULF 337 LtrDLsdaavee 348
                                          L rDLs  +v+e
  gi|75334900|sp|Q9LES3.1|AI5L2_ARATH  84 LPRDLSKKTVDE 95 
                                          567888888776 PP

>> HP4H  
   #    score  bias  c-Evalue  i-Evalue hmmfrom  hmm to    alifrom  ali to    envfrom  env to     acc
 ---   ------ ----- --------- --------- ------- -------    ------- -------    ------- -------    ----
   1 ?   -7.8   0.0       4.1        12     209     220 ..      96     107 ..      92     109 .. 0.61

  Alignments for each domain:
  == domain 1    score: -7.8 bits;  conditional E-value: 4.1
                                 HP4H 209 VlkEveaeihgg 220
                                          V k++ +++ gg
  gi|75334900|sp|Q9LES3.1|AI5L2_ARATH  96 VWKDIQQNKNGG 107
                                          556666666665 PP

>> CP4H  
   #    score  bias  c-Evalue  i-Evalue hmmfrom  hmm to    alifrom  ali to    envfrom  env to     acc
 ---   ------ ----- --------- --------- ------- -------    ------- -------    ------- -------    ----
   1 ?   -6.5   0.9       1.3         4     333     337 ..     227     231 ..     226     232 .. 0.90

  Alignments for each domain:
  == domain 1    score: -6.5 bits;  conditional E-value: 1.3
                                 CP4H 333 RRQKR 337
                                          RRQKR
  gi|75334900|sp|Q9LES3.1|AI5L2_ARATH 227 RRQKR 231
                                          9**** PP

>> PHYT  
   #    score  bias  c-Evalue  i-Evalue hmmfrom  hmm to    alifrom  ali to    envfrom  env to     acc
 ---   ------ ----- --------- --------- ------- -------    ------- -------    ------- -------    ----
   1 ?   -6.9   0.0       3.1       9.3     164     172 ..      46      54 ..      45      55 .. 0.85

  Alignments for each domain:
  == domain 1    score: -6.9 bits;  conditional E-value: 3.1
                                 PHYT 164 eDpelkryt 172
                                          +D++lk+ +
  gi|75334900|sp|Q9LES3.1|AI5L2_ARATH  46 LDELLKSVC 54 
                                          799***988 PP

>> ASPA  
   #    score  bias  c-Evalue  i-Evalue hmmfrom  hmm to    alifrom  ali to    envfrom  env to     acc
 ---   ------ ----- --------- --------- ------- -------    ------- -------    ------- -------    ----
   1 ?   -6.5   0.0         2       5.9     652     668 ..      96     106 ..      95     119 .. 0.75

  Alignments for each domain:
  == domain 1    score: -6.5 bits;  conditional E-value: 2
                                 ASPA 652 dWqqftlwqQGRkvenn 668
                                          +W ++++      ++n 
  gi|75334900|sp|Q9LES3.1|AI5L2_ARATH  96 VWKDIQQ------NKNG 106
                                          7999999......5554 PP

>> THYE  
   #    score  bias  c-Evalue  i-Evalue hmmfrom  hmm to    alifrom  ali to    envfrom  env to     acc
 ---   ------ ----- --------- --------- ------- -------    ------- -------    ------- -------    ----
   1 ?   -6.5   0.0       3.1       9.4      57      69 ..      90     102 ..      89     102 .. 0.83

  Alignments for each domain:
  == domain 1    score: -6.5 bits;  conditional E-value: 3.1
                                 THYE  57 krtveevFkksak 69 
                                          k+tv+ev k  ++
  gi|75334900|sp|Q9LES3.1|AI5L2_ARATH  90 KKTVDEVWKDIQQ 102
                                          7899999998776 PP

>> ALKG  
   #    score  bias  c-Evalue  i-Evalue hmmfrom  hmm to    alifrom  ali to    envfrom  env to     acc
 ---   ------ ----- --------- --------- ------- -------    ------- -------    ------- -------    ----
   1 ?   -6.1   0.0         3         9     299     314 ..     261     276 ..     237     293 .. 0.49

  Alignments for each domain:
  == domain 1    score: -6.1 bits;  conditional E-value: 3
                                 ALKG 299 deeldavakeleellh 314
                                          +ee ++++k+ e++ +
  gi|75334900|sp|Q9LES3.1|AI5L2_ARATH 261 EEENERLRKQKEVEKI 276
                                          3333333333333333 PP

>> GBBH  
   #    score  bias  c-Evalue  i-Evalue hmmfrom  hmm to    alifrom  ali to    envfrom  env to     acc
 ---   ------ ----- --------- --------- ------- -------    ------- -------    ------- -------    ----
   1 ?   -8.6   0.2         9        27     300     305 ..     217     222 ..     217     222 .. 0.87

  Alignments for each domain:
  == domain 1    score: -8.6 bits;  conditional E-value: 9
                                 GBBH 300 kGqVvr 305
                                          +G+Vv+
  gi|75334900|sp|Q9LES3.1|AI5L2_ARATH 217 SGEVVE 222
                                          899997 PP

>> COLY  
   #    score  bias  c-Evalue  i-Evalue hmmfrom  hmm to    alifrom  ali to    envfrom  env to     acc
 ---   ------ ----- --------- --------- ------- -------    ------- -------    ------- -------    ----
   1 ?   -9.0   0.6       7.7        23     415     420 ..     100     105 ..     100     105 .. 0.94

  Alignments for each domain:
  == domain 1    score: -9.0 bits;  conditional E-value: 7.7
                                 COLY 415 IEqnkk 420
                                          I+qnk+
  gi|75334900|sp|Q9LES3.1|AI5L2_ARATH 100 IQQNKN 105
                                          9****9 PP


Internal pipeline statistics summary:
-------------------------------------
Query sequence(s):                         1  (297 residues)
Target model(s):                          27  (17562 nodes)
Passed MSV filter:                        27  (1); expected 27.0 (1)
Passed bias filter:                       27  (1); expected 27.0 (1)
Passed Vit filter:                        27  (1); expected 27.0 (1)
Passed Fwd filter:                        27  (1); expected 27.0 (1)
Initial search space (Z):                 27  [actual number of targets]
Domain search space  (domZ):               9  [number of targets reported over threshold]
# CPU time: 0.16u 0.00s 00:00:00.15 Elapsed: 00:00:00.19
# Mc/sec: 26.21
//
Query:       gi|91806337|gb|ABE65896.1|  [L=328]
Scores for complete sequence (score includes all domains):
   --- full sequence ---   --- best 1 domain ---    -#dom-
    E-value  score  bias    E-value  score  bias    exp  N  Model    Description
    ------- ------ -----    ------- ------ -----   ---- --  -------- -----------
  ------ inclusion threshold ------
       0.57   -3.0   0.5       0.88   -3.6   0.4    1.1  1  XANT     
        1.7   -3.9   1.9        3.5   -5.0   1.3    1.2  1  GIAC     
        2.3   -4.7   0.1         12   -7.1   0.0    1.0  1  OGFD     
        3.1   -4.6   0.0        6.8   -5.7   0.0    1.0  1  ALKG     
        6.6   -7.3   1.5         23   -9.1   1.0    1.0  1  CP3H     


Domain annotation for each model (and alignments):
>> XANT  
   #    score  bias  c-Evalue  i-Evalue hmmfrom  hmm to    alifrom  ali to    envfrom  env to     acc
 ---   ------ ----- --------- --------- ------- -------    ------- -------    ------- -------    ----
   1 ?   -3.6   0.4      0.16      0.88      85      99 ..     260     275 ..     260     276 .. 0.81

  Alignments for each domain:
  == domain 1    score: -3.6 bits;  conditional E-value: 0.16
                        XANT  85 kTdsGSVakk.SILHP 99 
                                 + + GSV++  SI HP
  gi|91806337|gb|ABE65896.1| 260 NSLAGSVGSSlSITHP 275
                                 5689***9744****9 PP

>> GIAC  
   #    score  bias  c-Evalue  i-Evalue hmmfrom  hmm to    alifrom  ali to    envfrom  env to     acc
 ---   ------ ----- --------- --------- ------- -------    ------- -------    ------- -------    ----
   1 ?   -5.0   1.3      0.64       3.5     449     460 ..       7      18 ..       5      37 .. 0.70

  Alignments for each domain:
  == domain 1    score: -5.0 bits;  conditional E-value: 0.64
                        GIAC 449 lqqdnalddsdq 460
                                 ++q+n+l+d++q
  gi|91806337|gb|ABE65896.1|   7 QHQHNHLEDNNQ 18 
                                 566666666665 PP

>> OGFD  
   #    score  bias  c-Evalue  i-Evalue hmmfrom  hmm to    alifrom  ali to    envfrom  env to     acc
 ---   ------ ----- --------- --------- ------- -------    ------- -------    ------- -------    ----
   1 ?   -7.1   0.0       2.2        12     422     432 ..      16      26 ..      15      32 .. 0.76

  Alignments for each domain:
  == domain 1    score: -7.1 bits;  conditional E-value: 2.2
                        OGFD 422 rniqlvSnlsl 432
                                 +n+ l  n+++
  gi|91806337|gb|ABE65896.1|  16 NNQTLTHNNPQ 26 
                                 88888888887 PP

>> ALKG  
   #    score  bias  c-Evalue  i-Evalue hmmfrom  hmm to    alifrom  ali to    envfrom  env to     acc
 ---   ------ ----- --------- --------- ------- -------    ------- -------    ------- -------    ----
   1 ?   -5.7   0.0       1.3       6.8     961     970 ..      67      76 ..      19     108 .. 0.62

  Alignments for each domain:
  == domain 1    score: -5.7 bits;  conditional E-value: 1.3
                        ALKG 961 ledyipggde 970
                                   ++++++++
  gi|91806337|gb|ABE65896.1|  67 VAEIREPRKR 76 
                                 3333333333 PP

>> CP3H  
   #    score  bias  c-Evalue  i-Evalue hmmfrom  hmm to    alifrom  ali to    envfrom  env to     acc
 ---   ------ ----- --------- --------- ------- -------    ------- -------    ------- -------    ----
   1 ?   -9.1   1.0       4.2        23     520     529 ..     149     156 ..     148     156 .. 0.89

  Alignments for each domain:
  == domain 1    score: -9.1 bits;  conditional E-value: 4.2
                        CP3H 520 aaalAGdRSG 529
                                 aaa++G+  G
  gi|91806337|gb|ABE65896.1| 149 AAATVGG--G 156
                                 89****9..6 PP


Internal pipeline statistics summary:
-------------------------------------
Query sequence(s):                         1  (328 residues)
Target model(s):                          27  (17562 nodes)
Passed MSV filter:                        27  (1); expected 27.0 (1)
Passed bias filter:                       27  (1); expected 27.0 (1)
Passed Vit filter:                        27  (1); expected 27.0 (1)
Passed Fwd filter:                        27  (1); expected 27.0 (1)
Initial search space (Z):                 27  [actual number of targets]
Domain search space  (domZ):               5  [number of targets reported over threshold]
# CPU time: 0.19u 0.03s 00:00:00.21 Elapsed: 00:00:00.23
# Mc/sec: 24.62
//
Query:       gi|147225211|dbj|BAF62441.1|  [L=390]
Scores for complete sequence (score includes all domains):
   --- full sequence ---   --- best 1 domain ---    -#dom-
    E-value  score  bias    E-value  score  bias    exp  N  Model    Description
    ------- ------ -----    ------- ------ -----   ---- --  -------- -----------
  ------ inclusion threshold ------
       0.79   -3.3   0.0        1.4   -4.1   0.0    1.0  1  ALKB     
        1.2   -5.4   0.0        4.4   -7.3   0.0    1.0  1  HILY     
        1.6   -5.3   0.2        6.6   -7.3   0.1    1.0  1  CP3H     
        1.8   -4.1   0.2        5.7   -5.7   0.1    1.1  1  GIAC     
        1.9   -4.3   0.3         11   -6.8   0.2    1.1  1  CHLO     
          2   -4.6   0.1        8.1   -6.6   0.0    1.0  1  ECTO     
          2   -5.2   0.2        7.1   -7.0   0.1    1.0  1  HP4H     
        2.2   -4.8   0.2         15   -7.6   0.1    1.0  1  PHYT     
        2.6   -4.9   0.0         10   -6.9   0.0    1.0  1  OGFD     
        2.9   -5.0   0.0         15   -7.3   0.0    1.0  1  ARGI     
        3.5   -4.7   0.2         11   -6.4   0.1    1.0  1  ALKG     


Domain annotation for each model (and alignments):
>> ALKB  
   #    score  bias  c-Evalue  i-Evalue hmmfrom  hmm to    alifrom  ali to    envfrom  env to     acc
 ---   ------ ----- --------- --------- ------- -------    ------- -------    ------- -------    ----
   1 ?   -4.1   0.0      0.56       1.4     172     192 ..       6      24 ..       4      27 .. 0.86

  Alignments for each domain:
  == domain 1    score: -4.1 bits;  conditional E-value: 0.56
                          ALKB 172 vKGSNIKhteaeiaaapetll 192
                                   +K   +K++e e +  p +l+
  gi|147225211|dbj|BAF62441.1|   6 SK--DVKFSEEEVTSHPRVLE 24 
                                   56..789*******9999885 PP

>> HILY  
   #    score  bias  c-Evalue  i-Evalue hmmfrom  hmm to    alifrom  ali to    envfrom  env to     acc
 ---   ------ ----- --------- --------- ------- -------    ------- -------    ------- -------    ----
   1 ?   -7.3   0.0       1.8       4.4     631     648 ..     104     121 ..     103     123 .. 0.85

  Alignments for each domain:
  == domain 1    score: -7.3 bits;  conditional E-value: 1.8
                          HILY 631 gpsplpgssvkpyllpgs 648
                                   g+s+l+++++ ++++p++
  gi|147225211|dbj|BAF62441.1| 104 GGSNLARQESFSLPPPLC 121
                                   789999999999999987 PP

>> CP3H  
   #    score  bias  c-Evalue  i-Evalue hmmfrom  hmm to    alifrom  ali to    envfrom  env to     acc
 ---   ------ ----- --------- --------- ------- -------    ------- -------    ------- -------    ----
   1 ?   -7.3   0.1       2.7       6.6     314     324 ..     145     155 ..     143     155 .. 0.83

  Alignments for each domain:
  == domain 1    score: -7.3 bits;  conditional E-value: 2.7
                          CP3H 314 AtrPgRekPvE 324
                                   A+rP+  +Pv+
  gi|147225211|dbj|BAF62441.1| 145 AARPSQQPPVQ 155
                                   89999999996 PP

>> GIAC  
   #    score  bias  c-Evalue  i-Evalue hmmfrom  hmm to    alifrom  ali to    envfrom  env to     acc
 ---   ------ ----- --------- --------- ------- -------    ------- -------    ------- -------    ----
   1 ?   -5.7   0.1       2.3       5.7      44      55 ..     242     253 ..     241     263 .. 0.75

  Alignments for each domain:
  == domain 1    score: -5.7 bits;  conditional E-value: 2.3
                          GIAC  44 mvvlPesfiWpd 55 
                                   mvv+P++++ ++
  gi|147225211|dbj|BAF62441.1| 242 MVVVPPPPPPQG 253
                                   888888887655 PP

>> CHLO  
   #    score  bias  c-Evalue  i-Evalue hmmfrom  hmm to    alifrom  ali to    envfrom  env to     acc
 ---   ------ ----- --------- --------- ------- -------    ------- -------    ------- -------    ----
   1 ?   -6.8   0.2       4.3        11     165     175 ..      56      64 ..      54      64 .. 0.73

  Alignments for each domain:
  == domain 1    score: -6.8 bits;  conditional E-value: 4.3
                          CHLO 165 nYsqksMNYDE 175
                                   n+   sMN DE
  gi|147225211|dbj|BAF62441.1|  56 NFG--SMNMDE 64 
                                   555..899998 PP

>> ECTO  
   #    score  bias  c-Evalue  i-Evalue hmmfrom  hmm to    alifrom  ali to    envfrom  env to     acc
 ---   ------ ----- --------- --------- ------- -------    ------- -------    ------- -------    ----
   1 ?   -6.6   0.0       3.3       8.1      80      93 ..     331     344 ..     330     353 .. 0.67

  Alignments for each domain:
  == domain 1    score: -6.6 bits;  conditional E-value: 3.3
                          ECTO  80 elqrELarLledpa 93 
                                   el +EL+ L e  a
  gi|147225211|dbj|BAF62441.1| 331 ELEAELNHLKEENA 344
                                   78899999988765 PP

>> HP4H  
   #    score  bias  c-Evalue  i-Evalue hmmfrom  hmm to    alifrom  ali to    envfrom  env to     acc
 ---   ------ ----- --------- --------- ------- -------    ------- -------    ------- -------    ----
   1 ?   -7.0   0.1       2.9       7.1     549     565 ..       1      17 [.       1      20 [. 0.71

  Alignments for each domain:
  == domain 1    score: -7.0 bits;  conditional E-value: 2.9
                          HP4H 549 mTSVISDSvklseeEFe 565
                                   m S +S  vk seeE +
  gi|147225211|dbj|BAF62441.1|   1 MASEMSKDVKFSEEEVT 17 
                                   66777777888888765 PP

>> PHYT  
   #    score  bias  c-Evalue  i-Evalue hmmfrom  hmm to    alifrom  ali to    envfrom  env to     acc
 ---   ------ ----- --------- --------- ------- -------    ------- -------    ------- -------    ----
   1 ?   -7.6   0.1       6.3        15     256     261 ..     379     384 ..     379     387 .. 0.81

  Alignments for each domain:
  == domain 1    score: -7.6 bits;  conditional E-value: 6.3
                          PHYT 256 ggLkrr 261
                                   g+L+r+
  gi|147225211|dbj|BAF62441.1| 379 GPLSRH 384
                                   899999 PP

>> OGFD  
   #    score  bias  c-Evalue  i-Evalue hmmfrom  hmm to    alifrom  ali to    envfrom  env to     acc
 ---   ------ ----- --------- --------- ------- -------    ------- -------    ------- -------    ----
   1 ?   -6.9   0.0       4.2        10     354     369 ..     125     140 ..     122     141 .. 0.68

  Alignments for each domain:
  == domain 1    score: -6.9 bits;  conditional E-value: 4.2
                          OGFD 354 eekklieilkectklf 369
                                    e    ei +e+ + +
  gi|147225211|dbj|BAF62441.1| 125 VEEVWAEINREPRPVH 140
                                   5555568888888887 PP

>> ARGI  
   #    score  bias  c-Evalue  i-Evalue hmmfrom  hmm to    alifrom  ali to    envfrom  env to     acc
 ---   ------ ----- --------- --------- ------- -------    ------- -------    ------- -------    ----
   1 ?   -7.3   0.0         6        15      20      30 ..      32      42 ..      30      45 .. 0.82

  Alignments for each domain:
  == domain 1    score: -7.3 bits;  conditional E-value: 6
                          ARGI 20 PVrpwsevdlT 30
                                  P r +s++ lT
  gi|147225211|dbj|BAF62441.1| 32 PARQSSIFALT 42
                                  88899999888 PP

>> ALKG  
   #    score  bias  c-Evalue  i-Evalue hmmfrom  hmm to    alifrom  ali to    envfrom  env to     acc
 ---   ------ ----- --------- --------- ------- -------    ------- -------    ------- -------    ----
   1 ?   -6.4   0.1       4.4        11     520     539 ..     233     252 ..     230     255 .. 0.69

  Alignments for each domain:
  == domain 1    score: -6.4 bits;  conditional E-value: 4.4
                          ALKG 520 llqvsdkdlllnyyppgpgp 539
                                    ++ ++++ +++++pp+p+ 
  gi|147225211|dbj|BAF62441.1| 233 GFIPNGYAGMVVVPPPPPPQ 252
                                   56666777788888888765 PP


Internal pipeline statistics summary:
-------------------------------------
Query sequence(s):                         1  (390 residues)
Target model(s):                          27  (17562 nodes)
Passed MSV filter:                        27  (1); expected 27.0 (1)
Passed bias filter:                       27  (1); expected 27.0 (1)
Passed Vit filter:                        27  (1); expected 27.0 (1)
Passed Fwd filter:                        27  (1); expected 27.0 (1)
Initial search space (Z):                 27  [actual number of targets]
Domain search space  (domZ):              11  [number of targets reported over threshold]
# CPU time: 0.22u 0.00s 00:00:00.21 Elapsed: 00:00:00.25
# Mc/sec: 26.44
//
Query:       gi|156630458|sp|A0MES8.2|ABI4_ARATH  [L=328]
Scores for complete sequence (score includes all domains):
   --- full sequence ---   --- best 1 domain ---    -#dom-
    E-value  score  bias    E-value  score  bias    exp  N  Model    Description
    ------- ------ -----    ------- ------ -----   ---- --  -------- -----------
  ------ inclusion threshold ------
       0.57   -3.0   0.5       0.88   -3.6   0.4    1.1  1  XANT     
        1.7   -3.9   1.9        3.5   -5.0   1.3    1.2  1  GIAC     
        2.3   -4.7   0.1         12   -7.1   0.0    1.0  1  OGFD     
        3.1   -4.6   0.0        6.8   -5.7   0.0    1.0  1  ALKG     
        6.6   -7.3   1.5         23   -9.1   1.0    1.0  1  CP3H     


Domain annotation for each model (and alignments):
>> XANT  
   #    score  bias  c-Evalue  i-Evalue hmmfrom  hmm to    alifrom  ali to    envfrom  env to     acc
 ---   ------ ----- --------- --------- ------- -------    ------- -------    ------- -------    ----
   1 ?   -3.6   0.4      0.16      0.88      85      99 ..     260     275 ..     260     276 .. 0.81

  Alignments for each domain:
  == domain 1    score: -3.6 bits;  conditional E-value: 0.16
                                 XANT  85 kTdsGSVakk.SILHP 99 
                                          + + GSV++  SI HP
  gi|156630458|sp|A0MES8.2|ABI4_ARATH 260 NSLAGSVGSSlSITHP 275
                                          5689***9744****9 PP

>> GIAC  
   #    score  bias  c-Evalue  i-Evalue hmmfrom  hmm to    alifrom  ali to    envfrom  env to     acc
 ---   ------ ----- --------- --------- ------- -------    ------- -------    ------- -------    ----
   1 ?   -5.0   1.3      0.64       3.5     449     460 ..       7      18 ..       5      37 .. 0.70

  Alignments for each domain:
  == domain 1    score: -5.0 bits;  conditional E-value: 0.64
                                 GIAC 449 lqqdnalddsdq 460
                                          ++q+n+l+d++q
  gi|156630458|sp|A0MES8.2|ABI4_ARATH   7 QHQHNHLEDNNQ 18 
                                          566666666665 PP

>> OGFD  
   #    score  bias  c-Evalue  i-Evalue hmmfrom  hmm to    alifrom  ali to    envfrom  env to     acc
 ---   ------ ----- --------- --------- ------- -------    ------- -------    ------- -------    ----
   1 ?   -7.1   0.0       2.2        12     422     432 ..      16      26 ..      15      32 .. 0.76

  Alignments for each domain:
  == domain 1    score: -7.1 bits;  conditional E-value: 2.2
                                 OGFD 422 rniqlvSnlsl 432
                                          +n+ l  n+++
  gi|156630458|sp|A0MES8.2|ABI4_ARATH  16 NNQTLTHNNPQ 26 
                                          88888888887 PP

>> ALKG  
   #    score  bias  c-Evalue  i-Evalue hmmfrom  hmm to    alifrom  ali to    envfrom  env to     acc
 ---   ------ ----- --------- --------- ------- -------    ------- -------    ------- -------    ----
   1 ?   -5.7   0.0       1.3       6.8     961     970 ..      67      76 ..      19     108 .. 0.62

  Alignments for each domain:
  == domain 1    score: -5.7 bits;  conditional E-value: 1.3
                                 ALKG 961 ledyipggde 970
                                            ++++++++
  gi|156630458|sp|A0MES8.2|ABI4_ARATH  67 VAEIREPRKR 76 
                                          3333333333 PP

>> CP3H  
   #    score  bias  c-Evalue  i-Evalue hmmfrom  hmm to    alifrom  ali to    envfrom  env to     acc
 ---   ------ ----- --------- --------- ------- -------    ------- -------    ------- -------    ----
   1 ?   -9.1   1.0       4.2        23     520     529 ..     149     156 ..     148     156 .. 0.89

  Alignments for each domain:
  == domain 1    score: -9.1 bits;  conditional E-value: 4.2
                                 CP3H 520 aaalAGdRSG 529
                                          aaa++G+  G
  gi|156630458|sp|A0MES8.2|ABI4_ARATH 149 AAATVGG--G 156
                                          89****9..6 PP


Internal pipeline statistics summary:
-------------------------------------
Query sequence(s):                         1  (328 residues)
Target model(s):                          27  (17562 nodes)
Passed MSV filter:                        27  (1); expected 27.0 (1)
Passed bias filter:                       27  (1); expected 27.0 (1)
Passed Vit filter:                        27  (1); expected 27.0 (1)
Passed Fwd filter:                        27  (1); expected 27.0 (1)
Initial search space (Z):                 27  [actual number of targets]
Domain search space  (domZ):               5  [number of targets reported over threshold]
# CPU time: 0.20u 0.02s 00:00:00.21 Elapsed: 00:00:00.23
# Mc/sec: 24.41
//
Query:       gi|396084202|gb|AFN84600.1|  [L=386]
Scores for complete sequence (score includes all domains):
   --- full sequence ---   --- best 1 domain ---    -#dom-
    E-value  score  bias    E-value  score  bias    exp  N  Model    Description
    ------- ------ -----    ------- ------ -----   ---- --  -------- -----------
  ------ inclusion threshold ------
        1.3   -5.0   0.0        2.9   -6.1   0.0    1.0  1  NUHY     
        1.4   -3.9   0.1        3.2   -5.1   0.1    1.1  1  CHLO     
        1.6   -4.9   0.1        5.2   -6.5   0.0    1.0  1  HP4H     
        2.5   -5.8   1.3        5.3   -6.9   0.9    1.0  1  CP4H     
        3.3   -5.3   0.9        9.4   -6.8   0.6    1.0  1  ECTO     
        5.4   -6.1   1.0         22   -8.1   0.7    1.0  1  GBBH     


Domain annotation for each model (and alignments):
>> NUHY  
   #    score  bias  c-Evalue  i-Evalue hmmfrom  hmm to    alifrom  ali to    envfrom  env to     acc
 ---   ------ ----- --------- --------- ------- -------    ------- -------    ------- -------    ----
   1 ?   -6.1   0.0      0.65       2.9     179     199 ..     365     385 ..     359     385 .. 0.87

  Alignments for each domain:
  == domain 1    score: -6.1 bits;  conditional E-value: 0.65
                         NUHY 179 Aaeflrlaaesdaeklalega 199
                                  ++++l++ a    ++ +l+g+
  gi|396084202|gb|AFN84600.1| 365 SPKQLPCVAKTQCLRRTLTGP 385
                                  799****99999999999985 PP

>> CHLO  
   #    score  bias  c-Evalue  i-Evalue hmmfrom  hmm to    alifrom  ali to    envfrom  env to     acc
 ---   ------ ----- --------- --------- ------- -------    ------- -------    ------- -------    ----
   1 ?   -5.1   0.1      0.72       3.2     162     175 ..      49      60 ..      49      65 .. 0.75

  Alignments for each domain:
  == domain 1    score: -5.1 bits;  conditional E-value: 0.72
                         CHLO 162 PGtnYsqksMNYDE 175
                                  PG  +   sMN DE
  gi|396084202|gb|AFN84600.1|  49 PGKDF--GSMNMDE 60 
                                  77444..49**999 PP

>> HP4H  
   #    score  bias  c-Evalue  i-Evalue hmmfrom  hmm to    alifrom  ali to    envfrom  env to     acc
 ---   ------ ----- --------- --------- ------- -------    ------- -------    ------- -------    ----
   1 ?   -6.5   0.0       1.2       5.2     118     145 ..     310     336 ..     310     345 .. 0.59

  Alignments for each domain:
  == domain 1    score: -6.5 bits;  conditional E-value: 1.2
                         HP4H 118 Krkgmpdeedgpsrfapkildlesqefe 145
                                  Kr+ + +e++++sr ++++   e  e+e
  gi|396084202|gb|AFN84600.1| 310 KRMIKNRESAARSRARKQAYTSE-LEAE 336
                                  56666667777766666654444.3444 PP

>> CP4H  
   #    score  bias  c-Evalue  i-Evalue hmmfrom  hmm to    alifrom  ali to    envfrom  env to     acc
 ---   ------ ----- --------- --------- ------- -------    ------- -------    ------- -------    ----
   1 ?   -6.9   0.9       1.2       5.3     333     337 ..     307     311 ..     306     312 .. 0.90

  Alignments for each domain:
  == domain 1    score: -6.9 bits;  conditional E-value: 1.2
                         CP4H 333 RRQKR 337
                                  RRQKR
  gi|396084202|gb|AFN84600.1| 307 RRQKR 311
                                  9**** PP

>> ECTO  
   #    score  bias  c-Evalue  i-Evalue hmmfrom  hmm to    alifrom  ali to    envfrom  env to     acc
 ---   ------ ----- --------- --------- ------- -------    ------- -------    ------- -------    ----
   1 ?   -6.8   0.6       2.1       9.4     315     324 ..     275     284 ..     274     285 .. 0.82

  Alignments for each domain:
  == domain 1    score: -6.8 bits;  conditional E-value: 2.1
                         ECTO 315 sdvnSAWSHP 324
                                  s+ n AWS P
  gi|396084202|gb|AFN84600.1| 275 SAENNAWSSP 284
                                  67799***88 PP

>> GBBH  
   #    score  bias  c-Evalue  i-Evalue hmmfrom  hmm to    alifrom  ali to    envfrom  env to     acc
 ---   ------ ----- --------- --------- ------- -------    ------- -------    ------- -------    ----
   1 ?   -8.1   0.7       4.8        22     306     310 ..       5       9 ..       4      10 .. 0.87

  Alignments for each domain:
  == domain 1    score: -8.1 bits;  conditional E-value: 4.8
                         GBBH 306 InlnN 310
                                  In+nN
  gi|396084202|gb|AFN84600.1|   5 INFNN 9  
                                  9***9 PP


Internal pipeline statistics summary:
-------------------------------------
Query sequence(s):                         1  (386 residues)
Target model(s):                          27  (17562 nodes)
Passed MSV filter:                        27  (1); expected 27.0 (1)
Passed bias filter:                       27  (1); expected 27.0 (1)
Passed Vit filter:                        27  (1); expected 27.0 (1)
Passed Fwd filter:                        27  (1); expected 27.0 (1)
Initial search space (Z):                 27  [actual number of targets]
Domain search space  (domZ):               6  [number of targets reported over threshold]
# CPU time: 0.20u 0.05s 00:00:00.24 Elapsed: 00:00:00.24
# Mc/sec: 27.22
//
Query:       gi|396084204|gb|AFN84601.1|  [L=396]
Scores for complete sequence (score includes all domains):
   --- full sequence ---   --- best 1 domain ---    -#dom-
    E-value  score  bias    E-value  score  bias    exp  N  Model    Description
    ------- ------ -----    ------- ------ -----   ---- --  -------- -----------
  ------ inclusion threshold ------
       0.52   -3.2   0.4       0.75   -3.7   0.3    1.0  1  HYOS     
       0.59   -2.9   0.0        3.3   -5.3   0.0    1.1  1  PHYT     
          1   -3.6   0.1        2.2   -4.7   0.1    1.1  1  FLAV     
        1.1   -3.5   0.1        2.6   -4.8   0.0    1.1  1  CHLO     
          2   -6.1   0.3        7.9   -8.1   0.2    1.0  1  HILY     
        2.8   -4.4   0.1         10   -6.3   0.1    1.1  1  TFDA     
        2.9   -4.8   0.7         13   -6.8   0.5    1.1  1  GIAC     
          5   -6.3   0.9         27   -9.4   0.6    1.0  1  ASPA     
        5.8   -7.1   2.7         16   -8.5   1.9    1.0  1  CP4H     


Domain annotation for each model (and alignments):
>> HYOS  
   #    score  bias  c-Evalue  i-Evalue hmmfrom  hmm to    alifrom  ali to    envfrom  env to     acc
 ---   ------ ----- --------- --------- ------- -------    ------- -------    ------- -------    ----
   1 ?   -3.7   0.3      0.25      0.75     402     409 ..     288     295 ..     284     301 .. 0.86

  Alignments for each domain:
  == domain 1    score: -3.7 bits;  conditional E-value: 0.25
                         HYOS 402 DydSgvkP 409
                                  +++S+++P
  gi|396084204|gb|AFN84601.1| 288 GDSSSLSP 295
                                  8*****98 PP

>> PHYT  
   #    score  bias  c-Evalue  i-Evalue hmmfrom  hmm to    alifrom  ali to    envfrom  env to     acc
 ---   ------ ----- --------- --------- ------- -------    ------- -------    ------- -------    ----
   1 ?   -5.3   0.0       1.1       3.3      69      81 ..      51      63 ..      51      63 .. 0.92

  Alignments for each domain:
  == domain 1    score: -5.3 bits;  conditional E-value: 1.1
                         PHYT 69 IknlvSddeIqrf 81
                                 +kn  S++e q++
  gi|396084204|gb|AFN84601.1| 51 LKNIWSAEETQAM 63
                                 79999******98 PP

>> FLAV  
   #    score  bias  c-Evalue  i-Evalue hmmfrom  hmm to    alifrom  ali to    envfrom  env to     acc
 ---   ------ ----- --------- --------- ------- -------    ------- -------    ------- -------    ----
   1 ?   -4.7   0.1      0.73       2.2     122     129 ..     230     237 ..     229     240 .. 0.80

  Alignments for each domain:
  == domain 1    score: -4.7 bits;  conditional E-value: 0.73
                         FLAV 122 kgieGYGT 129
                                  + ++GYGT
  gi|396084204|gb|AFN84601.1| 230 QPGFGYGT 237
                                  569****9 PP

>> CHLO  
   #    score  bias  c-Evalue  i-Evalue hmmfrom  hmm to    alifrom  ali to    envfrom  env to     acc
 ---   ------ ----- --------- --------- ------- -------    ------- -------    ------- -------    ----
   1 ?   -4.8   0.0      0.88       2.6      12      23 ..     161     172 ..     159     172 .. 0.84

  Alignments for each domain:
  == domain 1    score: -4.8 bits;  conditional E-value: 0.88
                         CHLO  12 elarFerdGFIG 23 
                                  ++a  ++dG+ G
  gi|396084204|gb|AFN84601.1| 161 QVAAKDKDGYFG 172
                                  788889****87 PP

>> HILY  
   #    score  bias  c-Evalue  i-Evalue hmmfrom  hmm to    alifrom  ali to    envfrom  env to     acc
 ---   ------ ----- --------- --------- ------- -------    ------- -------    ------- -------    ----
   1 ?   -8.1   0.2       2.6       7.9     255     279 ..     339     363 ..     339     364 .. 0.81

  Alignments for each domain:
  == domain 1    score: -8.1 bits;  conditional E-value: 2.6
                         HILY 255 hlyErqnknelakpayedshlqdkm 279
                                  ++y++  + e+ak++ e+  lq k+
  gi|396084204|gb|AFN84601.1| 339 QAYTVELEAEIAKLKEENDELQRKQ 363
                                  6788888889999999988888887 PP

>> TFDA  
   #    score  bias  c-Evalue  i-Evalue hmmfrom  hmm to    alifrom  ali to    envfrom  env to     acc
 ---   ------ ----- --------- --------- ------- -------    ------- -------    ------- -------    ----
   1 ?   -6.3   0.1       3.4        10      59      64 ..     256     261 ..     256     262 .. 0.89

  Alignments for each domain:
  == domain 1    score: -6.3 bits;  conditional E-value: 3.4
                         TFDA  59 GQhLtn 64 
                                  +Q+Ltn
  gi|396084204|gb|AFN84601.1| 256 DQPLTN 261
                                  8****9 PP

>> GIAC  
   #    score  bias  c-Evalue  i-Evalue hmmfrom  hmm to    alifrom  ali to    envfrom  env to     acc
 ---   ------ ----- --------- --------- ------- -------    ------- -------    ------- -------    ----
   1 ?   -6.8   0.5       4.2        13     325     334 ..      80      89 ..      80      89 .. 0.87

  Alignments for each domain:
  == domain 1    score: -6.8 bits;  conditional E-value: 4.2
                         GIAC 325 gGLQvfvddg 334
                                  +GLQ+++ + 
  gi|396084204|gb|AFN84601.1|  80 EGLQLQRQGS 89 
                                  6*****9987 PP

>> ASPA  
   #    score  bias  c-Evalue  i-Evalue hmmfrom  hmm to    alifrom  ali to    envfrom  env to     acc
 ---   ------ ----- --------- --------- ------- -------    ------- -------    ------- -------    ----
   1 ?   -9.4   0.6         9        27     448     460 ..     130     142 ..     128     142 .. 0.74

  Alignments for each domain:
  == domain 1    score: -9.4 bits;  conditional E-value: 9
                         ASPA 448 slkrrserqqFLG 460
                                  ++++ s rqq LG
  gi|396084204|gb|AFN84601.1| 130 QSQSQSQRQQTLG 142
                                  7788888888777 PP

>> CP4H  
   #    score  bias  c-Evalue  i-Evalue hmmfrom  hmm to    alifrom  ali to    envfrom  env to     acc
 ---   ------ ----- --------- --------- ------- -------    ------- -------    ------- -------    ----
   1 ?   -8.5   1.9       5.3        16     333     337 ..     319     323 ..     319     324 .. 0.90

  Alignments for each domain:
  == domain 1    score: -8.5 bits;  conditional E-value: 5.3
                         CP4H 333 RRQKR 337
                                  RRQKR
  gi|396084204|gb|AFN84601.1| 319 RRQKR 323
                                  9**** PP


Internal pipeline statistics summary:
-------------------------------------
Query sequence(s):                         1  (396 residues)
Target model(s):                          27  (17562 nodes)
Passed MSV filter:                        27  (1); expected 27.0 (1)
Passed bias filter:                       27  (1); expected 27.0 (1)
Passed Vit filter:                        27  (1); expected 27.0 (1)
Passed Fwd filter:                        27  (1); expected 27.0 (1)
Initial search space (Z):                 27  [actual number of targets]
Domain search space  (domZ):               9  [number of targets reported over threshold]
# CPU time: 0.23u 0.03s 00:00:00.26 Elapsed: 00:00:00.26
# Mc/sec: 26.75
//
Query:       gi|396084206|gb|AFN84602.1|  [L=450]
Scores for complete sequence (score includes all domains):
   --- full sequence ---   --- best 1 domain ---    -#dom-
    E-value  score  bias    E-value  score  bias    exp  N  Model    Description
    ------- ------ -----    ------- ------ -----   ---- --  -------- -----------
  ------ inclusion threshold ------
      0.062    1.1   0.1      0.089    0.5   0.1    1.1  1  TFDA     
       0.27   -1.8   0.7       0.36   -2.2   0.5    1.0  1  GBBH     
       0.87   -3.5   0.2        1.6   -4.3   0.2    1.0  1  ALKB     
        1.6   -4.8   0.1        5.8   -6.7   0.0    1.0  1  HP4H     
        1.7   -5.4   0.1        6.4   -7.3   0.1    1.0  1  CP3H     
        2.6   -6.5   0.8        7.4   -8.0   0.6    1.0  1  HILY     
        2.7   -4.6   0.1         12   -6.8   0.1    1.0  1  THYE     
        2.8   -4.4   0.0         12   -6.5   0.0    1.0  1  ALKG     
        3.7   -5.5   1.3        9.8   -6.9   0.9    1.0  1  PHYT     


Domain annotation for each model (and alignments):
>> TFDA  
   #    score  bias  c-Evalue  i-Evalue hmmfrom  hmm to    alifrom  ali to    envfrom  env to     acc
 ---   ------ ----- --------- --------- ------- -------    ------- -------    ------- -------    ----
   1 ?    0.5   0.1      0.03     0.089       3      13 ..     327     337 ..     326     340 .. 0.91

  Alignments for each domain:
  == domain 1    score: 0.5 bits;  conditional E-value: 0.03
                         TFDA   3 AALSPLSQmfe 13 
                                  AA SP SQm++
  gi|396084206|gb|AFN84602.1| 327 AAVSPGSQMSP 337
                                  9*********8 PP

>> GBBH  
   #    score  bias  c-Evalue  i-Evalue hmmfrom  hmm to    alifrom  ali to    envfrom  env to     acc
 ---   ------ ----- --------- --------- ------- -------    ------- -------    ------- -------    ----
   1 ?   -2.2   0.5      0.12      0.36     305     311 ..       4      10 ..       3      12 .. 0.91

  Alignments for each domain:
  == domain 1    score: -2.2 bits;  conditional E-value: 0.12
                         GBBH 305 rInlnNa 311
                                  rIn+nN+
  gi|396084206|gb|AFN84602.1|   4 RINFNNF 10 
                                  9*****9 PP

>> ALKB  
   #    score  bias  c-Evalue  i-Evalue hmmfrom  hmm to    alifrom  ali to    envfrom  env to     acc
 ---   ------ ----- --------- --------- ------- -------    ------- -------    ------- -------    ----
   1 ?   -4.3   0.2      0.52       1.6     102     110 ..     434     442 ..     431     445 .. 0.84

  Alignments for each domain:
  == domain 1    score: -4.3 bits;  conditional E-value: 0.52
                         ALKB 102 khgcVKQcl 110
                                  ++gc +Qcl
  gi|396084206|gb|AFN84602.1| 434 PWGCKRQCL 442
                                  7***99998 PP

>> HP4H  
   #    score  bias  c-Evalue  i-Evalue hmmfrom  hmm to    alifrom  ali to    envfrom  env to     acc
 ---   ------ ----- --------- --------- ------- -------    ------- -------    ------- -------    ----
   1 ?   -6.7   0.0       1.9       5.8     118     144 ..     375     400 ..     375     401 .. 0.82

  Alignments for each domain:
  == domain 1    score: -6.7 bits;  conditional E-value: 1.9
                         HP4H 118 Krkgmpdeedgpsrfapkildlesqef 144
                                  Kr+ + +e++++sr ++++  le  e+
  gi|396084206|gb|AFN84602.1| 375 KRMIKNRESAARSRARKQAYTLE-LEA 400
                                  88999999999999999998887.455 PP

>> CP3H  
   #    score  bias  c-Evalue  i-Evalue hmmfrom  hmm to    alifrom  ali to    envfrom  env to     acc
 ---   ------ ----- --------- --------- ------- -------    ------- -------    ------- -------    ----
   1 ?   -7.3   0.1       2.1       6.4     450     458 ..     150     158 ..     150     158 .. 0.88

  Alignments for each domain:
  == domain 1    score: -7.3 bits;  conditional E-value: 2.1
                         CP3H 450 gnlmkEiet 458
                                  ++lmkE+ t
  gi|396084206|gb|AFN84602.1| 150 RELMKEDDT 158
                                  89****987 PP

>> HILY  
   #    score  bias  c-Evalue  i-Evalue hmmfrom  hmm to    alifrom  ali to    envfrom  env to     acc
 ---   ------ ----- --------- --------- ------- -------    ------- -------    ------- -------    ----
   1 ?   -8.0   0.6       2.5       7.4    1722    1755 ..     410     441 ..     408     444 .. 0.79

  Alignments for each domain:
  == domain 1    score: -8.0 bits;  conditional E-value: 2.5
                         HILY 1722 eqlmvtqiipgskliklwdrvhgerakygikcec 1755
                                   e+l++ q++ + k  k+    + +r+++g k++c
  gi|396084206|gb|AFN84602.1|  410 EELQRKQVEIMEKQKKQL--LEPKRQPWGCKRQC 441 
                                   677888888888888887..88999999999998 PP

>> THYE  
   #    score  bias  c-Evalue  i-Evalue hmmfrom  hmm to    alifrom  ali to    envfrom  env to     acc
 ---   ------ ----- --------- --------- ------- -------    ------- -------    ------- -------    ----
   1 ?   -6.8   0.1         4        12      16      24 ..       5      13 ..       5      16 .. 0.83

  Alignments for each domain:
  == domain 1    score: -6.8 bits;  conditional E-value: 4
                         THYE 16 IdFekFLeG 24
                                 I+F+ F +G
  gi|396084206|gb|AFN84602.1|  5 INFNNFVDG 13
                                 899999888 PP

>> ALKG  
   #    score  bias  c-Evalue  i-Evalue hmmfrom  hmm to    alifrom  ali to    envfrom  env to     acc
 ---   ------ ----- --------- --------- ------- -------    ------- -------    ------- -------    ----
   1 ?   -6.5   0.0       3.9        12     788     795 ..     234     241 ..     223     258 .. 0.73

  Alignments for each domain:
  == domain 1    score: -6.5 bits;  conditional E-value: 3.9
                         ALKG 788 aphlRvdg 795
                                  ++++R+d+
  gi|396084206|gb|AFN84602.1| 234 GAVVRPDL 241
                                  56777777 PP

>> PHYT  
   #    score  bias  c-Evalue  i-Evalue hmmfrom  hmm to    alifrom  ali to    envfrom  env to     acc
 ---   ------ ----- --------- --------- ------- -------    ------- -------    ------- -------    ----
   1 ?   -6.9   0.9       3.3       9.8     279     289 ..      50      60 ..      49      61 .. 0.91

  Alignments for each domain:
  == domain 1    score: -6.9 bits;  conditional E-value: 3.3
                         PHYT 279 WEGGvNkmfhg 289
                                  W GG +k f++
  gi|396084206|gb|AFN84602.1|  50 WGGGIGKDFGS 60 
                                  99*****9997 PP


Internal pipeline statistics summary:
-------------------------------------
Query sequence(s):                         1  (450 residues)
Target model(s):                          27  (17562 nodes)
Passed MSV filter:                        27  (1); expected 27.0 (1)
Passed bias filter:                       27  (1); expected 27.0 (1)
Passed Vit filter:                        27  (1); expected 27.0 (1)
Passed Fwd filter:                        27  (1); expected 27.0 (1)
Initial search space (Z):                 27  [actual number of targets]
Domain search space  (domZ):               9  [number of targets reported over threshold]
# CPU time: 0.30u 0.00s 00:00:00.29 Elapsed: 00:00:00.29
# Mc/sec: 26.61
//
Query:       gi|396084208|gb|AFN84603.1|  [L=432]
Scores for complete sequence (score includes all domains):
   --- full sequence ---   --- best 1 domain ---    -#dom-
    E-value  score  bias    E-value  score  bias    exp  N  Model    Description
    ------- ------ -----    ------- ------ -----   ---- --  -------- -----------
  ------ inclusion threshold ------
        1.4   -4.1   0.1         11   -7.0   0.1    1.1  1  PHYT     
        1.5   -4.0   0.1        4.4   -5.5   0.1    1.1  1  CHLO     
        2.1   -4.8   0.0        6.8   -6.4   0.0    1.0  1  SULF     
        2.3   -4.7   0.7        5.5   -6.0   0.5    1.0  1  FLAV     
        3.4   -5.8   0.7         27   -8.8   0.5    1.0  1  DSAT     
        4.5   -6.3   1.0         17   -8.2   0.7    1.0  1  HYOS     


Domain annotation for each model (and alignments):
>> PHYT  
   #    score  bias  c-Evalue  i-Evalue hmmfrom  hmm to    alifrom  ali to    envfrom  env to     acc
 ---   ------ ----- --------- --------- ------- -------    ------- -------    ------- -------    ----
   1 ?   -7.0   0.1       2.3        11     194     204 ..     215     225 ..     215     226 .. 0.87

  Alignments for each domain:
  == domain 1    score: -7.0 bits;  conditional E-value: 2.3
                         PHYT 194 sMlIfKqPdfG 204
                                  sM  + +P++G
  gi|396084208|gb|AFN84603.1| 215 SMILNQPPGLG 225
                                  899999**977 PP

>> CHLO  
   #    score  bias  c-Evalue  i-Evalue hmmfrom  hmm to    alifrom  ali to    envfrom  env to     acc
 ---   ------ ----- --------- --------- ------- -------    ------- -------    ------- -------    ----
   1 ?   -5.5   0.1      0.98       4.4     162     175 ..      54      65 ..      54      66 .. 0.72

  Alignments for each domain:
  == domain 1    score: -5.5 bits;  conditional E-value: 0.98
                         CHLO 162 PGtnYsqksMNYDE 175
                                  PG  +   sMN DE
  gi|396084208|gb|AFN84603.1|  54 PGKDF--GSMNMDE 65 
                                  77444..49**999 PP

>> SULF  
   #    score  bias  c-Evalue  i-Evalue hmmfrom  hmm to    alifrom  ali to    envfrom  env to     acc
 ---   ------ ----- --------- --------- ------- -------    ------- -------    ------- -------    ----
   1 ?   -6.4   0.0       1.5       6.8      60      72 ..     270     282 ..     269     286 .. 0.84

  Alignments for each domain:
  == domain 1    score: -6.4 bits;  conditional E-value: 1.5
                         SULF  60 QailddQSQealA 72 
                                  Q+i + Q+  a+A
  gi|396084208|gb|AFN84603.1| 270 QTIFPKQANVAFA 282
                                  9999999999998 PP

>> FLAV  
   #    score  bias  c-Evalue  i-Evalue hmmfrom  hmm to    alifrom  ali to    envfrom  env to     acc
 ---   ------ ----- --------- --------- ------- -------    ------- -------    ------- -------    ----
   1 ?   -6.0   0.5       1.2       5.5     355     369 ..     384     396 ..     382     402 .. 0.67

  Alignments for each domain:
  == domain 1    score: -6.0 bits;  conditional E-value: 1.2
                         FLAV 355 yaKlnKLpqEelvse 369
                                  + Kl+K  qE  ++ 
  gi|396084208|gb|AFN84603.1| 384 IEKLKKVNQE--LQR 396
                                  5689999997..344 PP

>> DSAT  
   #    score  bias  c-Evalue  i-Evalue hmmfrom  hmm to    alifrom  ali to    envfrom  env to     acc
 ---   ------ ----- --------- --------- ------- -------    ------- -------    ------- -------    ----
   1 ?   -8.8   0.5         6        27     485     492 ..     386     393 ..     383     397 .. 0.69

  Alignments for each domain:
  == domain 1    score: -8.8 bits;  conditional E-value: 6
                         DSAT 485 KLNKLpQE 492
                                  KL+K  QE
  gi|396084208|gb|AFN84603.1| 386 KLKKVNQE 393
                                  77777775 PP

>> HYOS  
   #    score  bias  c-Evalue  i-Evalue hmmfrom  hmm to    alifrom  ali to    envfrom  env to     acc
 ---   ------ ----- --------- --------- ------- -------    ------- -------    ------- -------    ----
   1 ?   -8.2   0.7       3.8        17     241     247 ..     223     229 ..     223     229 .. 0.85

  Alignments for each domain:
  == domain 1    score: -8.2 bits;  conditional E-value: 3.8
                         HYOS 241 gLGLKlg 247
                                  gLGLK g
  gi|396084208|gb|AFN84603.1| 223 GLGLKVG 229
                                  8****76 PP


Internal pipeline statistics summary:
-------------------------------------
Query sequence(s):                         1  (432 residues)
Target model(s):                          27  (17562 nodes)
Passed MSV filter:                        27  (1); expected 27.0 (1)
Passed bias filter:                       27  (1); expected 27.0 (1)
Passed Vit filter:                        27  (1); expected 27.0 (1)
Passed Fwd filter:                        27  (1); expected 27.0 (1)
Initial search space (Z):                 27  [actual number of targets]
Domain search space  (domZ):               6  [number of targets reported over threshold]
# CPU time: 0.28u 0.00s 00:00:00.28 Elapsed: 00:00:00.28
# Mc/sec: 26.16
//
Query:       gi|527185820|gb|EPS59065.1|  [L=280]
Scores for complete sequence (score includes all domains):
   --- full sequence ---   --- best 1 domain ---    -#dom-
    E-value  score  bias    E-value  score  bias    exp  N  Model    Description
    ------- ------ -----    ------- ------ -----   ---- --  -------- -----------
  ------ inclusion threshold ------
       0.33   -2.9   1.3       0.44   -3.3   0.9    1.0  1  CP4H     
        1.1   -3.6   0.8        2.6   -4.8   0.6    1.1  1  ARGI     
        1.5   -4.2   0.1          5   -5.9   0.0    1.0  1  CLAS     
        1.6   -3.9   0.4        8.8   -6.3   0.3    1.1  1  GIAC     
        1.7   -4.9   0.1        3.9   -6.1   0.1    1.0  1  HYOS     
        2.3   -4.1   0.1         13   -6.6   0.1    1.1  1  ALKG     
        2.7   -5.3   0.1         18   -8.0   0.0    1.0  1  XANT     
          3   -5.2   1.3        7.3   -6.5   0.9    1.0  1  ECTO     
        3.8   -7.1   6.1        6.1   -7.8   4.2    1.1  1  HILY     
          4   -5.5   1.0         11   -7.0   0.7    1.0  1  OGFD     
        6.1   -7.2   2.7         27   -9.8   1.9    1.0  0  CP3H     
        9.7   -6.9   5.2         14   -7.5   3.6    1.1  1  ALKB     


Domain annotation for each model (and alignments):
>> CP4H  
   #    score  bias  c-Evalue  i-Evalue hmmfrom  hmm to    alifrom  ali to    envfrom  env to     acc
 ---   ------ ----- --------- --------- ------- -------    ------- -------    ------- -------    ----
   1 ?   -3.3   0.9      0.19      0.44     193     229 ..      98     127 ..      97     130 .. 0.67

  Alignments for each domain:
  == domain 1    score: -3.3 bits;  conditional E-value: 0.19
                         CP4H 193 LaqldagrssvadvdtgesqvsldpdvRTSegTftks 229
                                  +aql++++ss      + s  s       S +T+ +s
  gi|527185820|gb|EPS59065.1|  98 KAQLNLQDSSSH-HHQESSSMS------SSRATTSTS 127
                                  69*****99985.556666666......255666554 PP

>> ARGI  
   #    score  bias  c-Evalue  i-Evalue hmmfrom  hmm to    alifrom  ali to    envfrom  env to     acc
 ---   ------ ----- --------- --------- ------- -------    ------- -------    ------- -------    ----
   1 ?   -4.8   0.6       1.2       2.6     251     268 ..      84      99 ..      80     100 .. 0.76

  Alignments for each domain:
  == domain 1    score: -4.8 bits;  conditional E-value: 1.2
                         ARGI 251 AQAADaiapVkpLyGdaa 268
                                  A A D+ a V  LyG+ a
  gi|527185820|gb|EPS59065.1|  84 ARAYDRAAVV--LYGHKA 99 
                                  7777888776..999987 PP

>> CLAS  
   #    score  bias  c-Evalue  i-Evalue hmmfrom  hmm to    alifrom  ali to    envfrom  env to     acc
 ---   ------ ----- --------- --------- ------- -------    ------- -------    ------- -------    ----
   1 ?   -5.9   0.0       2.2         5     109     116 ..     206     213 ..     206     214 .. 0.86

  Alignments for each domain:
  == domain 1    score: -5.9 bits;  conditional E-value: 2.2
                         CLAS 109 LHTGYrEL 116
                                  LH GY E+
  gi|527185820|gb|EPS59065.1| 206 LHGGYDEM 213
                                  899*9985 PP

>> GIAC  
   #    score  bias  c-Evalue  i-Evalue hmmfrom  hmm to    alifrom  ali to    envfrom  env to     acc
 ---   ------ ----- --------- --------- ------- -------    ------- -------    ------- -------    ----
   1 ?   -6.3   0.3       3.9       8.8     402     411 ..     143     152 ..     139     156 .. 0.71

  Alignments for each domain:
  == domain 1    score: -6.3 bits;  conditional E-value: 3.9
                         GIAC 402 PlpeLvdetn 411
                                  P+p+L++ +n
  gi|527185820|gb|EPS59065.1| 143 PPPQLISSSN 152
                                  6777776655 PP

>> HYOS  
   #    score  bias  c-Evalue  i-Evalue hmmfrom  hmm to    alifrom  ali to    envfrom  env to     acc
 ---   ------ ----- --------- --------- ------- -------    ------- -------    ------- -------    ----
   1 ?   -6.1   0.1       1.7       3.9     146     159 ..      26      36 ..      26      46 .. 0.78

  Alignments for each domain:
  == domain 1    score: -6.1 bits;  conditional E-value: 1.7
                         HYOS 146 falpaeeKekyypk 159
                                  ++++a  K+   pk
  gi|527185820|gb|EPS59065.1|  26 HEQDATAKR---PK 36 
                                  999999997...45 PP

>> ALKG  
   #    score  bias  c-Evalue  i-Evalue hmmfrom  hmm to    alifrom  ali to    envfrom  env to     acc
 ---   ------ ----- --------- --------- ------- -------    ------- -------    ------- -------    ----
   1 ?   -6.6   0.1       5.8        13     947     974 ..      46      73 ..      43      83 .. 0.74

  Alignments for each domain:
  == domain 1    score: -6.6 bits;  conditional E-value: 5.8
                         ALKG 947 vryhgdtprirapgledyipggdeayvr 974
                                  +ry+g   r+++++  ++++++++ + +
  gi|527185820|gb|EPS59065.1|  46 FRYRGVRQRSWGKWVAEIREPRKRSRRW 73 
                                  6777777777887777777777777766 PP

>> XANT  
   #    score  bias  c-Evalue  i-Evalue hmmfrom  hmm to    alifrom  ali to    envfrom  env to     acc
 ---   ------ ----- --------- --------- ------- -------    ------- -------    ------- -------    ----
   1 ?   -8.0   0.0       8.2        18      79      83 ..      93      97 ..      87      97 .. 0.69

  Alignments for each domain:
  == domain 1    score: -8.0 bits;  conditional E-value: 8.2
                         XANT 79 plYGH 83
                                  lYGH
  gi|527185820|gb|EPS59065.1| 93 VLYGH 97
                                 57888 PP

>> ECTO  
   #    score  bias  c-Evalue  i-Evalue hmmfrom  hmm to    alifrom  ali to    envfrom  env to     acc
 ---   ------ ----- --------- --------- ------- -------    ------- -------    ------- -------    ----
   1 ?   -6.5   0.9       3.2       7.3     315     323 ..     238     246 ..     236     247 .. 0.88

  Alignments for each domain:
  == domain 1    score: -6.5 bits;  conditional E-value: 3.2
                         ECTO 315 sdvnSAWSH 323
                                  ++  SAW H
  gi|527185820|gb|EPS59065.1| 238 PAAASAWAH 246
                                  7889***99 PP

>> HILY  
   #    score  bias  c-Evalue  i-Evalue hmmfrom  hmm to    alifrom  ali to    envfrom  env to     acc
 ---   ------ ----- --------- --------- ------- -------    ------- -------    ------- -------    ----
   1 ?   -7.8   4.2       2.7       6.1    1107    1138 ..     124     145 ..     115     153 .. 0.75

  Alignments for each domain:
  == domain 1    score: -7.8 bits;  conditional E-value: 2.7
                         HILY 1107 saspsvasvasallpldpvskaapvpavapas 1138
                                   ++++s+a++  +llp++p          +p++
  gi|527185820|gb|EPS59065.1|  124 TSTSSSAQTLRPLLPRPP----------PPPP 145 
                                   678888888888888888..........3333 PP

>> OGFD  
   #    score  bias  c-Evalue  i-Evalue hmmfrom  hmm to    alifrom  ali to    envfrom  env to     acc
 ---   ------ ----- --------- --------- ------- -------    ------- -------    ------- -------    ----
   1 ?   -7.0   0.7       5.1        11     202     216 ..     165     179 ..     161     179 .. 0.84

  Alignments for each domain:
  == domain 1    score: -7.0 bits;  conditional E-value: 5.1
                         OGFD 202 PsldesFqakdivkS 216
                                  P l+   ++ +++ S
  gi|527185820|gb|EPS59065.1| 165 PALQQQPPPQQMCSS 179
                                  889999999999987 PP

>> CP3H  
   [No individual domains that satisfy reporting thresholds (although complete target did)]

>> ALKB  
   #    score  bias  c-Evalue  i-Evalue hmmfrom  hmm to    alifrom  ali to    envfrom  env to     acc
 ---   ------ ----- --------- --------- ------- -------    ------- -------    ------- -------    ----
   1 ?   -7.5   3.6       6.2        14      36      46 ..     105     115 ..     103     116 .. 0.77

  Alignments for each domain:
  == domain 1    score: -7.5 bits;  conditional E-value: 6.2
                         ALKB  36 gsShhHhhhSs 46 
                                  +sS hHh  Ss
  gi|527185820|gb|EPS59065.1| 105 DSSSHHHQESS 115
                                  78888887776 PP


Internal pipeline statistics summary:
-------------------------------------
Query sequence(s):                         1  (280 residues)
Target model(s):                          27  (17562 nodes)
Passed MSV filter:                        27  (1); expected 27.0 (1)
Passed bias filter:                       27  (1); expected 27.0 (1)
Passed Vit filter:                        27  (1); expected 27.0 (1)
Passed Fwd filter:                        27  (1); expected 27.0 (1)
Initial search space (Z):                 27  [actual number of targets]
Domain search space  (domZ):              12  [number of targets reported over threshold]
# CPU time: 0.16u 0.05s 00:00:00.20 Elapsed: 00:00:00.19
# Mc/sec: 24.84
//
Query:       gi|555235430|gb|AGZ05627.1|  [L=406]
Scores for complete sequence (score includes all domains):
   --- full sequence ---   --- best 1 domain ---    -#dom-
    E-value  score  bias    E-value  score  bias    exp  N  Model    Description
    ------- ------ -----    ------- ------ -----   ---- --  -------- -----------
  ------ inclusion threshold ------
       0.23   -1.3   0.5       0.36   -1.9   0.3    1.1  1  ARGI     
       0.66   -3.0   0.2        2.3   -4.8   0.1    1.1  1  ECTO     
       0.77   -3.2   1.2          2   -4.6   0.8    1.1  1  CLAS     
        1.5   -3.8   1.1        5.7   -5.7   0.7    1.1  1  GIAC     
        1.6   -4.6   0.2         12   -7.6   0.1    1.0  1  ASPA     
        1.6   -3.8   0.1        5.3   -5.5   0.0    1.1  1  CYCL     
        1.7   -4.2   0.1        6.1   -6.0   0.1    1.1  1  CHLO     
        7.1   -6.3   1.8         27   -8.8   1.3    1.0  1  OGFD     


Domain annotation for each model (and alignments):
>> ARGI  
   #    score  bias  c-Evalue  i-Evalue hmmfrom  hmm to    alifrom  ali to    envfrom  env to     acc
 ---   ------ ----- --------- --------- ------- -------    ------- -------    ------- -------    ----
   1 ?   -1.9   0.3      0.11      0.36     187     197 ..     362     371 ..     361     374 .. 0.77

  Alignments for each domain:
  == domain 1    score: -1.9 bits;  conditional E-value: 0.11
                         ARGI 187 acsRadHEdga 197
                                  ac+Rad E++ 
  gi|555235430|gb|AGZ05627.1| 362 ACLRAD-ERRT 371
                                  8*****.7764 PP

>> ECTO  
   #    score  bias  c-Evalue  i-Evalue hmmfrom  hmm to    alifrom  ali to    envfrom  env to     acc
 ---   ------ ----- --------- --------- ------- -------    ------- -------    ------- -------    ----
   1 ?   -4.8   0.1      0.68       2.3      80      99 ..     349     369 ..     348     369 .. 0.84

  Alignments for each domain:
  == domain 1    score: -4.8 bits;  conditional E-value: 0.68
                         ECTO  80 elqrELarLledpa.vRAddr 99 
                                  el +EL+ L e  a  RAd+r
  gi|555235430|gb|AGZ05627.1| 349 ELEAELNMLKEENAcLRADER 369
                                  78899****999984599997 PP

>> CLAS  
   #    score  bias  c-Evalue  i-Evalue hmmfrom  hmm to    alifrom  ali to    envfrom  env to     acc
 ---   ------ ----- --------- --------- ------- -------    ------- -------    ------- -------    ----
   1 ?   -4.6   0.8      0.58         2     162     174 ..     362     374 ..     361     374 .. 0.86

  Alignments for each domain:
  == domain 1    score: -4.6 bits;  conditional E-value: 0.58
                         CLAS 162 ACSRADHErrAeT 174
                                  AC RAD  r+ +T
  gi|555235430|gb|AGZ05627.1| 362 ACLRADERRTKAT 374
                                  9*****8888777 PP

>> GIAC  
   #    score  bias  c-Evalue  i-Evalue hmmfrom  hmm to    alifrom  ali to    envfrom  env to     acc
 ---   ------ ----- --------- --------- ------- -------    ------- -------    ------- -------    ----
   1 ?   -5.7   0.7       1.7       5.7      10      38 ..      18      37 ..      14      41 .. 0.63

  Alignments for each domain:
  == domain 1    score: -5.7 bits;  conditional E-value: 1.7
                         GIAC 10 fkappphkpdekgqaiqekplvfdaldLk 38
                                   ++++ ++de+           d++dL+
  gi|555235430|gb|AGZ05627.1| 18 LHNHHHAHQDEED---------EDQFDLD 37
                                 4455666666555.........6788887 PP

>> ASPA  
   #    score  bias  c-Evalue  i-Evalue hmmfrom  hmm to    alifrom  ali to    envfrom  env to     acc
 ---   ------ ----- --------- --------- ------- -------    ------- -------    ------- -------    ----
   1 ?   -7.6   0.1       3.6        12      49      60 ..     300     311 ..     299     317 .. 0.82

  Alignments for each domain:
  == domain 1    score: -7.6 bits;  conditional E-value: 3.6
                         ASPA  49 ewkaggikngrk 60 
                                  e+  gg kngrk
  gi|555235430|gb|AGZ05627.1| 300 ETGNGGAKNGRK 311
                                  677899999998 PP

>> CYCL  
   #    score  bias  c-Evalue  i-Evalue hmmfrom  hmm to    alifrom  ali to    envfrom  env to     acc
 ---   ------ ----- --------- --------- ------- -------    ------- -------    ------- -------    ----
   1 ?   -5.5   0.0       1.6       5.3     109     119 ..     121     131 ..     120     132 .. 0.82

  Alignments for each domain:
  == domain 1    score: -5.5 bits;  conditional E-value: 1.6
                         CYCL 109 STPAPlDRkll 119
                                  S PAPl Rk  
  gi|555235430|gb|AGZ05627.1| 121 SLPAPLCRKTV 131
                                  77****99975 PP

>> CHLO  
   #    score  bias  c-Evalue  i-Evalue hmmfrom  hmm to    alifrom  ali to    envfrom  env to     acc
 ---   ------ ----- --------- --------- ------- -------    ------- -------    ------- -------    ----
   1 ?   -6.0   0.1       1.8       6.1     162     175 ..      61      72 ..      61      72 .. 0.71

  Alignments for each domain:
  == domain 1    score: -6.0 bits;  conditional E-value: 1.8
                         CHLO 162 PGtnYsqksMNYDE 175
                                  PG   +  sMN DE
  gi|555235430|gb|AGZ05627.1|  61 PG--KTFGSMNMDE 72 
                                  67..34459**999 PP

>> OGFD  
   #    score  bias  c-Evalue  i-Evalue hmmfrom  hmm to    alifrom  ali to    envfrom  env to     acc
 ---   ------ ----- --------- --------- ------- -------    ------- -------    ------- -------    ----
   1 ?   -8.8   1.3         8        27     384     396 ..      19      31 ..      17      32 .. 0.82

  Alignments for each domain:
  == domain 1    score: -8.8 bits;  conditional E-value: 8
                         OGFD 384 lKlrfLaldeEde 396
                                  + ++    deEde
  gi|555235430|gb|AGZ05627.1|  19 HNHHHAHQDEEDE 31 
                                  7899999999998 PP


Internal pipeline statistics summary:
-------------------------------------
Query sequence(s):                         1  (406 residues)
Target model(s):                          27  (17562 nodes)
Passed MSV filter:                        27  (1); expected 27.0 (1)
Passed bias filter:                       27  (1); expected 27.0 (1)
Passed Vit filter:                        27  (1); expected 27.0 (1)
Passed Fwd filter:                        27  (1); expected 27.0 (1)
Initial search space (Z):                 27  [actual number of targets]
Domain search space  (domZ):               8  [number of targets reported over threshold]
# CPU time: 0.27u 0.00s 00:00:00.26 Elapsed: 00:00:00.26
# Mc/sec: 26.81
//
Query:       gi|564742970|gb|AHC02486.1|  [L=711]
Scores for complete sequence (score includes all domains):
   --- full sequence ---   --- best 1 domain ---    -#dom-
    E-value  score  bias    E-value  score  bias    exp  N  Model    Description
    ------- ------ -----    ------- ------ -----   ---- --  -------- -----------
  ------ inclusion threshold ------
       0.22   -1.8   0.1       0.31   -2.3   0.1    1.1  1  DSAT     
       0.43   -2.3   0.9       0.66   -2.9   0.6    1.1  1  FLAV     
        1.1   -4.3   0.0        3.6   -6.0   0.0    1.0  1  HP4H     
        1.6   -4.4   0.3          4   -5.7   0.2    1.0  1  DACS     
          2   -4.7   0.5        9.6   -6.9   0.3    1.1  1  ALKB     
        2.6   -4.5   0.1         14   -7.0   0.0    1.0  1  CYCL     


Domain annotation for each model (and alignments):
>> DSAT  
   #    score  bias  c-Evalue  i-Evalue hmmfrom  hmm to    alifrom  ali to    envfrom  env to     acc
 ---   ------ ----- --------- --------- ------- -------    ------- -------    ------- -------    ----
   1 ?   -2.3   0.1     0.069      0.31     258     295 ..     605     622 ..     604     622 .. 0.80

  Alignments for each domain:
  == domain 1    score: -2.3 bits;  conditional E-value: 0.069
                         DSAT 258 dllfhfewPEGQPApsllnPEDPTDHADKEAyqfWPkn 295
                                  d+++ ++w         l+            y+fWP n
  gi|564742970|gb|AHC02486.1| 605 DIGTSRVW--------NLR------------YRFWPNN 622
                                  66677776........9**............*****87 PP

>> FLAV  
   #    score  bias  c-Evalue  i-Evalue hmmfrom  hmm to    alifrom  ali to    envfrom  env to     acc
 ---   ------ ----- --------- --------- ------- -------    ------- -------    ------- -------    ----
   1 ?   -2.9   0.6      0.15      0.66     161     167 ..     616     622 ..     614     622 .. 0.95

  Alignments for each domain:
  == domain 1    score: -2.9 bits;  conditional E-value: 0.15
                         FLAV 161 YsfWPKn 167
                                  Y+fWP+n
  gi|564742970|gb|AHC02486.1| 616 YRFWPNN 622
                                  9*****9 PP

>> HP4H  
   #    score  bias  c-Evalue  i-Evalue hmmfrom  hmm to    alifrom  ali to    envfrom  env to     acc
 ---   ------ ----- --------- --------- ------- -------    ------- -------    ------- -------    ----
   1 ?   -6.0   0.0      0.79       3.6     739     765 ..     210     226 ..     207     227 .. 0.83

  Alignments for each domain:
  == domain 1    score: -6.0 bits;  conditional E-value: 0.79
                         HP4H 739 sdftlattdrfnEllkskkdiidAvLe 765
                                  +d+tl+  d           i +++Le
  gi|564742970|gb|AHC02486.1| 210 MDQTLERQD----------QIVVPMLE 226
                                  9*****999..........88888887 PP

>> DACS  
   #    score  bias  c-Evalue  i-Evalue hmmfrom  hmm to    alifrom  ali to    envfrom  env to     acc
 ---   ------ ----- --------- --------- ------- -------    ------- -------    ------- -------    ----
   1 ?   -5.7   0.2      0.88         4     219     225 ..      71      77 ..      69      77 .. 0.88

  Alignments for each domain:
  == domain 1    score: -5.7 bits;  conditional E-value: 0.88
                         DACS 219 DLPtvPd 225
                                  DLPt+Pd
  gi|564742970|gb|AHC02486.1|  71 DLPTLPD 77 
                                  9*****9 PP

>> ALKB  
   #    score  bias  c-Evalue  i-Evalue hmmfrom  hmm to    alifrom  ali to    envfrom  env to     acc
 ---   ------ ----- --------- --------- ------- -------    ------- -------    ------- -------    ----
   1 ?   -6.9   0.3       2.1       9.6     534     540 ..     668     674 ..     668     675 .. 0.94

  Alignments for each domain:
  == domain 1    score: -6.9 bits;  conditional E-value: 2.1
                         ALKB 534 PADQKPE 540
                                  PA QKPE
  gi|564742970|gb|AHC02486.1| 668 PAGQKPE 674
                                  9*****9 PP

>> CYCL  
   #    score  bias  c-Evalue  i-Evalue hmmfrom  hmm to    alifrom  ali to    envfrom  env to     acc
 ---   ------ ----- --------- --------- ------- -------    ------- -------    ------- -------    ----
   1 ?   -7.0   0.0       3.1        14     261     275 ..      52      65 ..      51      66 .. 0.81

  Alignments for each domain:
  == domain 1    score: -7.0 bits;  conditional E-value: 3.1
                         CYCL 261 gdPRRafdpllgydr 275
                                  g+ R ++d+    d+
  gi|564742970|gb|AHC02486.1|  52 GH-REEDDIIVHHDP 65 
                                  88.999999887777 PP


Internal pipeline statistics summary:
-------------------------------------
Query sequence(s):                         1  (711 residues)
Target model(s):                          27  (17562 nodes)
Passed MSV filter:                        27  (1); expected 27.0 (1)
Passed bias filter:                       27  (1); expected 27.0 (1)
Passed Vit filter:                        27  (1); expected 27.0 (1)
Passed Fwd filter:                        27  (1); expected 27.0 (1)
Initial search space (Z):                 27  [actual number of targets]
Domain search space  (domZ):               6  [number of targets reported over threshold]
# CPU time: 0.44u 0.02s 00:00:00.45 Elapsed: 00:00:00.45
# Mc/sec: 27.50
//
Query:       gi|658309372|ref|NP_001281045.1|  [L=322]
Scores for complete sequence (score includes all domains):
   --- full sequence ---   --- best 1 domain ---    -#dom-
    E-value  score  bias    E-value  score  bias    exp  N  Model    Description
    ------- ------ -----    ------- ------ -----   ---- --  -------- -----------
  ------ inclusion threshold ------
        1.7   -4.9   0.2        8.3   -7.2   0.1    1.0  1  HP4H     
        1.9   -5.1   0.0        8.1   -7.2   0.0    1.0  1  HYOS     
          2   -5.0   0.4         13   -7.7   0.3    1.0  1  DSAT     
        2.2   -4.4   0.0         10   -6.6   0.0    1.0  1  THYE     
        2.2   -6.3   0.4         11   -8.6   0.3    1.0  1  HILY     
        2.3   -4.6   0.0        9.3   -6.6   0.0    1.0  1  ARGI     
        2.5   -4.7   0.1         18   -7.6   0.1    1.0  1  CHLO     
        2.7   -5.0   0.0         16   -7.6   0.0    1.0  1  CLAS     
        3.2   -4.6   0.1         15   -6.8   0.1    1.0  1  ALKG     
        5.1   -6.9   2.7         13   -8.2   1.9    1.0  1  CP4H     


Domain annotation for each model (and alignments):
>> HP4H  
   #    score  bias  c-Evalue  i-Evalue hmmfrom  hmm to    alifrom  ali to    envfrom  env to     acc
 ---   ------ ----- --------- --------- ------- -------    ------- -------    ------- -------    ----
   1 ?   -7.2   0.1       3.1       8.3     221     240 ..     291     307 ..     284     312 .. 0.53

  Alignments for each domain:
  == domain 1    score: -7.2 bits;  conditional E-value: 3.1
                              HP4H 221 rgdfftdgqstelvsqRAip 240
                                       r   +++   +e+v++ A p
  gi|658309372|ref|NP_001281045.1| 291 R---LRKQKEQEKVLPSAPP 307
                                       4...5555555555554444 PP

>> HYOS  
   #    score  bias  c-Evalue  i-Evalue hmmfrom  hmm to    alifrom  ali to    envfrom  env to     acc
 ---   ------ ----- --------- --------- ------- -------    ------- -------    ------- -------    ----
   1 ?   -7.2   0.0         3       8.1     130     140 ..     241     251 ..     240     251 .. 0.83

  Alignments for each domain:
  == domain 1    score: -7.2 bits;  conditional E-value: 3
                              HYOS 130 fPedlMdetve 140
                                        Ped+  +tve
  gi|658309372|ref|NP_001281045.1| 241 NPEDIVEKTVE 251
                                       59999999998 PP

>> DSAT  
   #    score  bias  c-Evalue  i-Evalue hmmfrom  hmm to    alifrom  ali to    envfrom  env to     acc
 ---   ------ ----- --------- --------- ------- -------    ------- -------    ------- -------    ----
   1 ?   -7.7   0.3       4.8        13     201     214 ..     287     300 ..     287     301 .. 0.72

  Alignments for each domain:
  == domain 1    score: -7.7 bits;  conditional E-value: 4.8
                              DSAT 201 EekEklakrlddgk 214
                                       Ee E+l+k  +++k
  gi|658309372|ref|NP_001281045.1| 287 EENERLRKQKEQEK 300
                                       67788888777777 PP

>> THYE  
   #    score  bias  c-Evalue  i-Evalue hmmfrom  hmm to    alifrom  ali to    envfrom  env to     acc
 ---   ------ ----- --------- --------- ------- -------    ------- -------    ------- -------    ----
   1 ?   -6.6   0.0       3.8        10      57      69 ..      99     111 ..      98     111 .. 0.83

  Alignments for each domain:
  == domain 1    score: -6.6 bits;  conditional E-value: 3.8
                              THYE  57 krtveevFkksak 69 
                                       k+tv+ev k  ++
  gi|658309372|ref|NP_001281045.1|  99 KKTVDEVWKDIQQ 111
                                       7899999998776 PP

>> HILY  
   #    score  bias  c-Evalue  i-Evalue hmmfrom  hmm to    alifrom  ali to    envfrom  env to     acc
 ---   ------ ----- --------- --------- ------- -------    ------- -------    ------- -------    ----
   1 ?   -8.6   0.3         4        11     288     298 ..     300     311 ..     293     314 .. 0.44

  Alignments for each domain:
  == domain 1    score: -8.6 bits;  conditional E-value: 4
                              HILY 288 snl.dhpsvdsv 298
                                       ++l ++p+++++
  gi|658309372|ref|NP_001281045.1| 300 KVLpSAPPPEPK 311
                                       332123444443 PP

>> ARGI  
   #    score  bias  c-Evalue  i-Evalue hmmfrom  hmm to    alifrom  ali to    envfrom  env to     acc
 ---   ------ ----- --------- --------- ------- -------    ------- -------    ------- -------    ----
   1 ?   -6.6   0.0       3.4       9.3      64      70 ..     164     170 ..     155     171 .. 0.65

  Alignments for each domain:
  == domain 1    score: -6.6 bits;  conditional E-value: 3.4
                              ARGI  64 iAaeLPr 70 
                                       +Aa+LP+
  gi|658309372|ref|NP_001281045.1| 164 VAAQLPQ 170
                                       3556665 PP

>> CHLO  
   #    score  bias  c-Evalue  i-Evalue hmmfrom  hmm to    alifrom  ali to    envfrom  env to     acc
 ---   ------ ----- --------- --------- ------- -------    ------- -------    ------- -------    ----
   1 ?   -7.6   0.1       6.7        18     170     175 ..      51      56 ..      50      56 .. 0.85

  Alignments for each domain:
  == domain 1    score: -7.6 bits;  conditional E-value: 6.7
                              CHLO 170 sMNYDE 175
                                       sMN DE
  gi|658309372|ref|NP_001281045.1|  51 SMNLDE 56 
                                       899998 PP

>> CLAS  
   #    score  bias  c-Evalue  i-Evalue hmmfrom  hmm to    alifrom  ali to    envfrom  env to     acc
 ---   ------ ----- --------- --------- ------- -------    ------- -------    ------- -------    ----
   1 ?   -7.6   0.0       5.8        16      41      47 ..     165     171 ..     164     171 .. 0.68

  Alignments for each domain:
  == domain 1    score: -7.6 bits;  conditional E-value: 5.8
                              CLAS  41 AArLPea 47 
                                       AA LP +
  gi|658309372|ref|NP_001281045.1| 165 AAQLPQG 171
                                       7888865 PP

>> ALKG  
   #    score  bias  c-Evalue  i-Evalue hmmfrom  hmm to    alifrom  ali to    envfrom  env to     acc
 ---   ------ ----- --------- --------- ------- -------    ------- -------    ------- -------    ----
   1 ?   -6.8   0.1       5.4        15     957     985 ..     268     296 ..     262     305 .. 0.56

  Alignments for each domain:
  == domain 1    score: -6.8 bits;  conditional E-value: 5.4
                              ALKG 957 rapgledyipggdeayvrppeseyldtfl 985
                                       ra+ +  +++++++    ++e+e l++++
  gi|658309372|ref|NP_001281045.1| 268 RARKQAYTNELENKVSRLEEENERLRKQK 296
                                       55555555555555555555555555544 PP

>> CP4H  
   #    score  bias  c-Evalue  i-Evalue hmmfrom  hmm to    alifrom  ali to    envfrom  env to     acc
 ---   ------ ----- --------- --------- ------- -------    ------- -------    ------- -------    ----
   1 ?   -8.2   1.9       4.7        13     333     337 ..     252     256 ..     252     257 .. 0.90

  Alignments for each domain:
  == domain 1    score: -8.2 bits;  conditional E-value: 4.7
                              CP4H 333 RRQKR 337
                                       RRQKR
  gi|658309372|ref|NP_001281045.1| 252 RRQKR 256
                                       9**** PP


Internal pipeline statistics summary:
-------------------------------------
Query sequence(s):                         1  (322 residues)
Target model(s):                          27  (17562 nodes)
Passed MSV filter:                        27  (1); expected 27.0 (1)
Passed bias filter:                       27  (1); expected 27.0 (1)
Passed Vit filter:                        27  (1); expected 27.0 (1)
Passed Fwd filter:                        27  (1); expected 27.0 (1)
Initial search space (Z):                 27  [actual number of targets]
Domain search space  (domZ):              10  [number of targets reported over threshold]
# CPU time: 0.20u 0.02s 00:00:00.21 Elapsed: 00:00:00.21
# Mc/sec: 25.82
//
Query:       gi|658309922|ref|NP_001280812.1|  [L=322]
Scores for complete sequence (score includes all domains):
   --- full sequence ---   --- best 1 domain ---    -#dom-
    E-value  score  bias    E-value  score  bias    exp  N  Model    Description
    ------- ------ -----    ------- ------ -----   ---- --  -------- -----------
  ------ inclusion threshold ------
        1.6   -3.9   0.0         10   -6.5   0.0    1.1  1  GIAC     
        1.8   -5.0   0.0        8.1   -7.2   0.0    1.0  1  HYOS     
        2.1   -5.6   1.3        4.4   -6.7   0.9    1.0  1  CP4H     
        2.2   -6.3   0.2         13   -8.9   0.1    1.0  1  HILY     
        2.4   -4.2   0.2          6   -5.5   0.1    1.0  1  ALKG     
        2.5   -4.5   0.0         20   -7.5   0.0    1.0  1  THYE     
        2.7   -4.8   0.1         18   -7.6   0.1    1.0  1  CHLO     
        4.8   -6.2   1.5         26   -8.7   1.0    1.0  1  ASPA     


Domain annotation for each model (and alignments):
>> GIAC  
   #    score  bias  c-Evalue  i-Evalue hmmfrom  hmm to    alifrom  ali to    envfrom  env to     acc
 ---   ------ ----- --------- --------- ------- -------    ------- -------    ------- -------    ----
   1 ?   -6.5   0.0         3        10     140     146 ..     149     155 ..     147     156 .. 0.83

  Alignments for each domain:
  == domain 1    score: -6.5 bits;  conditional E-value: 3
                              GIAC 140 seKqkAG 146
                                       s Kq+AG
  gi|658309922|ref|NP_001280812.1| 149 SDKQCAG 155
                                       89***99 PP

>> HYOS  
   #    score  bias  c-Evalue  i-Evalue hmmfrom  hmm to    alifrom  ali to    envfrom  env to     acc
 ---   ------ ----- --------- --------- ------- -------    ------- -------    ------- -------    ----
   1 ?   -7.2   0.0       2.4       8.1     130     140 ..     241     251 ..     240     251 .. 0.83

  Alignments for each domain:
  == domain 1    score: -7.2 bits;  conditional E-value: 2.4
                              HYOS 130 fPedlMdetve 140
                                        Ped+  +tve
  gi|658309922|ref|NP_001280812.1| 241 NPEDIVEKTVE 251
                                       59999999998 PP

>> CP4H  
   #    score  bias  c-Evalue  i-Evalue hmmfrom  hmm to    alifrom  ali to    envfrom  env to     acc
 ---   ------ ----- --------- --------- ------- -------    ------- -------    ------- -------    ----
   1 ?   -6.7   0.9       1.3       4.4     333     337 ..     252     256 ..     251     257 .. 0.90

  Alignments for each domain:
  == domain 1    score: -6.7 bits;  conditional E-value: 1.3
                              CP4H 333 RRQKR 337
                                       RRQKR
  gi|658309922|ref|NP_001280812.1| 252 RRQKR 256
                                       9**** PP

>> HILY  
   #    score  bias  c-Evalue  i-Evalue hmmfrom  hmm to    alifrom  ali to    envfrom  env to     acc
 ---   ------ ----- --------- --------- ------- -------    ------- -------    ------- -------    ----
   1 ?   -8.9   0.1         4        13     225     232 ..     302     309 ..     296     314 .. 0.45

  Alignments for each domain:
  == domain 1    score: -8.9 bits;  conditional E-value: 4
                              HILY 225 tssanhfq 232
                                       ++sa +++
  gi|658309922|ref|NP_001280812.1| 302 LPSAPPPE 309
                                       33333333 PP

>> ALKG  
   #    score  bias  c-Evalue  i-Evalue hmmfrom  hmm to    alifrom  ali to    envfrom  env to     acc
 ---   ------ ----- --------- --------- ------- -------    ------- -------    ------- -------    ----
   1 ?   -5.5   0.1       1.8         6     954     989 ..     265     300 ..     261     305 .. 0.73

  Alignments for each domain:
  == domain 1    score: -5.5 bits;  conditional E-value: 1.8
                              ALKG 954 prirapgledyipggdeayvrppeseyldtfleseg 989
                                       +r+ra+ +  +++++++    ++e+e l++++e+e 
  gi|658309922|ref|NP_001280812.1| 265 ARSRARKQAYTNELENKVSRLEEENERLRKQKELEK 300
                                       567777777888888888888888888888887765 PP

>> THYE  
   #    score  bias  c-Evalue  i-Evalue hmmfrom  hmm to    alifrom  ali to    envfrom  env to     acc
 ---   ------ ----- --------- --------- ------- -------    ------- -------    ------- -------    ----
   1 ?   -7.5   0.0       5.9        20     241     252 ..     187     198 ..     186     199 .. 0.79

  Alignments for each domain:
  == domain 1    score: -7.5 bits;  conditional E-value: 5.9
                              THYE 241 dkdGvFvdArPv 252
                                       +  Gv+ +  P+
  gi|658309922|ref|NP_001280812.1| 187 SMMGVYMPSQPI 198
                                       666999999998 PP

>> CHLO  
   #    score  bias  c-Evalue  i-Evalue hmmfrom  hmm to    alifrom  ali to    envfrom  env to     acc
 ---   ------ ----- --------- --------- ------- -------    ------- -------    ------- -------    ----
   1 ?   -7.6   0.1       5.4        18     170     175 ..      51      56 ..      50      56 .. 0.85

  Alignments for each domain:
  == domain 1    score: -7.6 bits;  conditional E-value: 5.4
                              CHLO 170 sMNYDE 175
                                       sMN DE
  gi|658309922|ref|NP_001280812.1|  51 SMNLDE 56 
                                       899998 PP

>> ASPA  
   #    score  bias  c-Evalue  i-Evalue hmmfrom  hmm to    alifrom  ali to    envfrom  env to     acc
 ---   ------ ----- --------- --------- ------- -------    ------- -------    ------- -------    ----
   1 ?   -8.7   1.0       7.8        26     176     189 ..     104     117 ..     102     122 .. 0.55

  Alignments for each domain:
  == domain 1    score: -8.7 bits;  conditional E-value: 7.8
                              ASPA 176 EvieqvqseleEev 189
                                       Ev   +q   +Ee+
  gi|658309922|ref|NP_001280812.1| 104 EVWRDIQQSKDEEE 117
                                       55555554455554 PP


Internal pipeline statistics summary:
-------------------------------------
Query sequence(s):                         1  (322 residues)
Target model(s):                          27  (17562 nodes)
Passed MSV filter:                        27  (1); expected 27.0 (1)
Passed bias filter:                       27  (1); expected 27.0 (1)
Passed Vit filter:                        27  (1); expected 27.0 (1)
Passed Fwd filter:                        27  (1); expected 27.0 (1)
Initial search space (Z):                 27  [actual number of targets]
Domain search space  (domZ):               8  [number of targets reported over threshold]
# CPU time: 0.20u 0.00s 00:00:00.20 Elapsed: 00:00:00.21
# Mc/sec: 26.30
//
Query:       gi|662033850|ref|NP_001284432.1|  [L=270]
Scores for complete sequence (score includes all domains):
   --- full sequence ---   --- best 1 domain ---    -#dom-
    E-value  score  bias    E-value  score  bias    exp  N  Model    Description
    ------- ------ -----    ------- ------ -----   ---- --  -------- -----------
  ------ inclusion threshold ------
        1.1   -5.2   0.2        3.1   -6.8   0.1    1.0  1  HILY     
        1.3   -4.9   0.1        3.1   -6.2   0.1    1.0  1  NUHY     
        1.5   -4.1   0.0        3.7   -5.3   0.0    1.0  1  ARGI     
        1.8   -5.0   0.9        3.8   -6.1   0.1    1.0  2  HP4H     
          2   -4.7   0.7        4.7   -5.9   0.5    1.0  1  ALKB     
        2.4   -4.8   0.4         17   -7.6   0.2    1.0  1  FLAV     
        2.6   -5.2   0.2         23   -8.3   0.2    1.0  0  XANT     
        2.7   -5.0   0.6        7.3   -6.5   0.4    1.0  1  ECTO     
        2.8   -4.4   0.0        6.9   -5.7   0.0    1.0  1  ALKG     
        3.1   -4.8   0.4         19   -7.4   0.3    1.0  1  CYCL     
        3.3   -5.2   0.1         19   -7.8   0.1    1.0  1  OGFD     
        3.4   -4.7   0.1         13   -6.6   0.1    1.0  1  TFDA     
        3.5   -5.4   0.3         13   -7.3   0.2    1.0  1  GBBH     


Domain annotation for each model (and alignments):
>> HILY  
   #    score  bias  c-Evalue  i-Evalue hmmfrom  hmm to    alifrom  ali to    envfrom  env to     acc
 ---   ------ ----- --------- --------- ------- -------    ------- -------    ------- -------    ----
   1 ?   -6.8   0.1       1.5       3.1     623     639 ..      10      26 ..       8      33 .. 0.80

  Alignments for each domain:
  == domain 1    score: -6.8 bits;  conditional E-value: 1.5
                              HILY 623 gvgthpllgpsplpgss 639
                                         g++++l+p +lp++ 
  gi|662033850|ref|NP_001284432.1|  10 LNGQQSHLHPASLPRQN 26 
                                       56899999999999865 PP

>> NUHY  
   #    score  bias  c-Evalue  i-Evalue hmmfrom  hmm to    alifrom  ali to    envfrom  env to     acc
 ---   ------ ----- --------- --------- ------- -------    ------- -------    ------- -------    ----
   1 ?   -6.2   0.1       1.5       3.1     384     396 ..      16      28 ..       8      30 .. 0.81

  Alignments for each domain:
  == domain 1    score: -6.2 bits;  conditional E-value: 1.5
                              NUHY 384 hlQkvaiPseyrl 396
                                       hl++++ P ++ +
  gi|662033850|ref|NP_001284432.1|  16 HLHPASLPRQNSW 28 
                                       9999999999987 PP

>> ARGI  
   #    score  bias  c-Evalue  i-Evalue hmmfrom  hmm to    alifrom  ali to    envfrom  env to     acc
 ---   ------ ----- --------- --------- ------- -------    ------- -------    ------- -------    ----
   1 ?   -5.3   0.0       1.8       3.7     198     209 ..     123     132 ..     115     134 .. 0.72

  Alignments for each domain:
  == domain 1    score: -5.3 bits;  conditional E-value: 1.8
                              ARGI 198 aTlvAsVRKaLp 209
                                       +T+++ V   L 
  gi|662033850|ref|NP_001284432.1| 123 ETTLGAV--TLE 132
                                       7888888..665 PP

>> HP4H  
   #    score  bias  c-Evalue  i-Evalue hmmfrom  hmm to    alifrom  ali to    envfrom  env to     acc
 ---   ------ ----- --------- --------- ------- -------    ------- -------    ------- -------    ----
   1 ?   -7.1   0.0       3.7       7.8     163     177 ..     138     152 ..     138     157 .. 0.83
   2 ?   -6.1   0.1       1.8       3.8     118     139 ..     203     224 ..     200     225 .. 0.81

  Alignments for each domain:
  == domain 1    score: -7.1 bits;  conditional E-value: 3.7
                              HP4H 163 AGLMEEALPsaperl 177
                                       AG+  EA Ps+ +++
  gi|662033850|ref|NP_001284432.1| 138 AGIYAEASPSPLDAI 152
                                       788889999998875 PP

  == domain 2    score: -6.1 bits;  conditional E-value: 1.8
                              HP4H 118 Krkgmpdeedgpsrfapkildl 139
                                       Krk + +e++++sr ++++ + 
  gi|662033850|ref|NP_001284432.1| 203 KRKIKNRESAARSRARKQAYQN 224
                                       7888889999999999888776 PP

>> ALKB  
   #    score  bias  c-Evalue  i-Evalue hmmfrom  hmm to    alifrom  ali to    envfrom  env to     acc
 ---   ------ ----- --------- --------- ------- -------    ------- -------    ------- -------    ----
   1 ?   -5.9   0.5       2.3       4.7     233     240 ..       6      13 ..       5      14 .. 0.92

  Alignments for each domain:
  == domain 1    score: -5.9 bits;  conditional E-value: 2.3
                              ALKB 233 MGSSYNGQ 240
                                       MGS  NGQ
  gi|662033850|ref|NP_001284432.1|   6 MGSQLNGQ 13 
                                       9******9 PP

>> FLAV  
   #    score  bias  c-Evalue  i-Evalue hmmfrom  hmm to    alifrom  ali to    envfrom  env to     acc
 ---   ------ ----- --------- --------- ------- -------    ------- -------    ------- -------    ----
   1 ?   -7.6   0.2       8.3        17       8      21 ..      71      82 ..      71      82 .. 0.76

  Alignments for each domain:
  == domain 1    score: -7.6 bits;  conditional E-value: 8.3
                              FLAV  8 qtltslshlektiP 21
                                      ++++s+s  +++++
  gi|662033850|ref|NP_001284432.1| 71 ESESSSS--IHSLQ 82
                                      5678888..99986 PP

>> XANT  
   [No individual domains that satisfy reporting thresholds (although complete target did)]

>> ECTO  
   #    score  bias  c-Evalue  i-Evalue hmmfrom  hmm to    alifrom  ali to    envfrom  env to     acc
 ---   ------ ----- --------- --------- ------- -------    ------- -------    ------- -------    ----
   1 ?   -6.5   0.4       3.5       7.3      29      39 ..     181     190 ..     179     190 .. 0.81

  Alignments for each domain:
  == domain 1    score: -6.5 bits;  conditional E-value: 3.5
                              ECTO  29 tktlkQDRkDP 39 
                                       t+++k  R+DP
  gi|662033850|ref|NP_001284432.1| 181 TTIPK-RRRDP 190
                                       89998.78898 PP

>> ALKG  
   #    score  bias  c-Evalue  i-Evalue hmmfrom  hmm to    alifrom  ali to    envfrom  env to     acc
 ---   ------ ----- --------- --------- ------- -------    ------- -------    ------- -------    ----
   1 ?   -5.7   0.0       3.3       6.9     298     309 ..     191     202 ..     141     223 .. 0.63

  Alignments for each domain:
  == domain 1    score: -5.7 bits;  conditional E-value: 3.3
                              ALKG 298 vdeeldavakel 309
                                       +d++ + + ++l
  gi|662033850|ref|NP_001284432.1| 191 SDTLEKTMERRL 202
                                       344444444444 PP

>> CYCL  
   #    score  bias  c-Evalue  i-Evalue hmmfrom  hmm to    alifrom  ali to    envfrom  env to     acc
 ---   ------ ----- --------- --------- ------- -------    ------- -------    ------- -------    ----
   1 ?   -7.4   0.3       9.1        19     227     242 ..     200     214 ..     195     221 .. 0.59

  Alignments for each domain:
  == domain 1    score: -7.4 bits;  conditional E-value: 9.1
                              CYCL 227 RllDRsgpccvdvAHY 242
                                       R l R++    ++A  
  gi|662033850|ref|NP_001284432.1| 200 RRLKRKIKNRESAA-R 214
                                       44477776666666.3 PP

>> OGFD  
   #    score  bias  c-Evalue  i-Evalue hmmfrom  hmm to    alifrom  ali to    envfrom  env to     acc
 ---   ------ ----- --------- --------- ------- -------    ------- -------    ------- -------    ----
   1 ?   -7.8   0.1       9.3        19     347     367 ..     219     239 ..     217     242 .. 0.61

  Alignments for each domain:
  == domain 1    score: -7.8 bits;  conditional E-value: 9.3
                              OGFD 347 Kreyekaeekklieilkectk 367
                                       K+ y + +  k+   + e  k
  gi|662033850|ref|NP_001284432.1| 219 KQAYQNELVNKVSRLEEENLK 239
                                       666666666666655555555 PP

>> TFDA  
   #    score  bias  c-Evalue  i-Evalue hmmfrom  hmm to    alifrom  ali to    envfrom  env to     acc
 ---   ------ ----- --------- --------- ------- -------    ------- -------    ------- -------    ----
   1 ?   -6.6   0.1       6.1        13     108     120 ..     240     250 ..     239     251 .. 0.79

  Alignments for each domain:
  == domain 1    score: -6.6 bits;  conditional E-value: 6.1
                              TFDA 108 vRqesnAdnDDMm 120
                                       + +e   + D Mm
  gi|662033850|ref|NP_001284432.1| 240 LKREK--EFDNMM 250
                                       66888..9999*9 PP

>> GBBH  
   #    score  bias  c-Evalue  i-Evalue hmmfrom  hmm to    alifrom  ali to    envfrom  env to     acc
 ---   ------ ----- --------- --------- ------- -------    ------- -------    ------- -------    ----
   1 ?   -7.3   0.2       6.2        13     332     341 ..     244     253 ..     243     253 .. 0.85

  Alignments for each domain:
  == domain 1    score: -7.3 bits;  conditional E-value: 6.2
                              GBBH 332 keFvdlmnsk 341
                                       keF  +m sk
  gi|662033850|ref|NP_001284432.1| 244 KEFDNMMQSK 253
                                       7899999987 PP


Internal pipeline statistics summary:
-------------------------------------
Query sequence(s):                         1  (270 residues)
Target model(s):                          27  (17562 nodes)
Passed MSV filter:                        27  (1); expected 27.0 (1)
Passed bias filter:                       27  (1); expected 27.0 (1)
Passed Vit filter:                        27  (1); expected 27.0 (1)
Passed Fwd filter:                        27  (1); expected 27.0 (1)
Initial search space (Z):                 27  [actual number of targets]
Domain search space  (domZ):              13  [number of targets reported over threshold]
# CPU time: 0.20u 0.00s 00:00:00.20 Elapsed: 00:00:00.19
# Mc/sec: 24.32
//
Query:       gi|669028170|emb|CDM81865.1|  [L=390]
Scores for complete sequence (score includes all domains):
   --- full sequence ---   --- best 1 domain ---    -#dom-
    E-value  score  bias    E-value  score  bias    exp  N  Model    Description
    ------- ------ -----    ------- ------ -----   ---- --  -------- -----------
  ------ inclusion threshold ------
        1.2   -5.4   0.0        4.4   -7.3   0.0    1.0  1  HILY     
        1.9   -5.5   0.2        6.6   -7.3   0.1    1.0  1  CP3H     
          2   -5.1   0.1          6   -6.7   0.0    1.0  1  HP4H     
          2   -4.2   0.2        5.7   -5.7   0.1    1.1  1  GIAC     
        2.1   -4.6   0.0         12   -7.1   0.0    1.0  1  OGFD     
        2.2   -4.5   0.3         11   -6.8   0.2    1.1  1  CHLO     
        2.2   -4.7   0.1        8.1   -6.6   0.0    1.0  1  ECTO     
        2.3   -4.8   0.1         15   -7.5   0.1    1.0  1  PHYT     
          3   -5.5   0.3         21   -8.3   0.2    1.0  1  ASPA     
        3.5   -4.7   0.2         11   -6.4   0.1    1.0  1  ALKG     


Domain annotation for each model (and alignments):
>> HILY  
   #    score  bias  c-Evalue  i-Evalue hmmfrom  hmm to    alifrom  ali to    envfrom  env to     acc
 ---   ------ ----- --------- --------- ------- -------    ------- -------    ------- -------    ----
   1 ?   -7.3   0.0       1.6       4.4     631     648 ..     104     121 ..     103     123 .. 0.85

  Alignments for each domain:
  == domain 1    score: -7.3 bits;  conditional E-value: 1.6
                          HILY 631 gpsplpgssvkpyllpgs 648
                                   g+s+l+++++ ++++p++
  gi|669028170|emb|CDM81865.1| 104 GGSNLARQESFSLPPPLC 121
                                   789999999999999987 PP

>> CP3H  
   #    score  bias  c-Evalue  i-Evalue hmmfrom  hmm to    alifrom  ali to    envfrom  env to     acc
 ---   ------ ----- --------- --------- ------- -------    ------- -------    ------- -------    ----
   1 ?   -7.3   0.1       2.5       6.6     314     324 ..     145     155 ..     143     155 .. 0.83

  Alignments for each domain:
  == domain 1    score: -7.3 bits;  conditional E-value: 2.5
                          CP3H 314 AtrPgRekPvE 324
                                   A+rP+  +Pv+
  gi|669028170|emb|CDM81865.1| 145 AARPSQQPPVQ 155
                                   89999999996 PP

>> HP4H  
   #    score  bias  c-Evalue  i-Evalue hmmfrom  hmm to    alifrom  ali to    envfrom  env to     acc
 ---   ------ ----- --------- --------- ------- -------    ------- -------    ------- -------    ----
   1 ?   -6.7   0.0       2.2         6     549     565 ..       1      17 [.       1      23 [. 0.69

  Alignments for each domain:
  == domain 1    score: -6.7 bits;  conditional E-value: 2.2
                          HP4H 549 mTSVISDSvklseeEFe 565
                                   m S +S  vk s+eE +
  gi|669028170|emb|CDM81865.1|   1 MASEMSKDVKFSKEEVT 17 
                                   66667777777777765 PP

>> GIAC  
   #    score  bias  c-Evalue  i-Evalue hmmfrom  hmm to    alifrom  ali to    envfrom  env to     acc
 ---   ------ ----- --------- --------- ------- -------    ------- -------    ------- -------    ----
   1 ?   -5.7   0.1       2.1       5.7      44      55 ..     242     253 ..     241     263 .. 0.75

  Alignments for each domain:
  == domain 1    score: -5.7 bits;  conditional E-value: 2.1
                          GIAC  44 mvvlPesfiWpd 55 
                                   mvv+P++++ ++
  gi|669028170|emb|CDM81865.1| 242 MVVVPPPPPPQG 253
                                   888888887655 PP

>> OGFD  
   #    score  bias  c-Evalue  i-Evalue hmmfrom  hmm to    alifrom  ali to    envfrom  env to     acc
 ---   ------ ----- --------- --------- ------- -------    ------- -------    ------- -------    ----
   1 ?   -7.1   0.0       4.5        12     357     369 ..     128     140 ..     123     141 .. 0.65

  Alignments for each domain:
  == domain 1    score: -7.1 bits;  conditional E-value: 4.5
                          OGFD 357 klieilkectklf 369
                                      ei +e+ + +
  gi|669028170|emb|CDM81865.1| 128 VWAEINREPRPVH 140
                                   4467888888877 PP

>> CHLO  
   #    score  bias  c-Evalue  i-Evalue hmmfrom  hmm to    alifrom  ali to    envfrom  env to     acc
 ---   ------ ----- --------- --------- ------- -------    ------- -------    ------- -------    ----
   1 ?   -6.8   0.2       3.9        11     165     175 ..      56      64 ..      54      64 .. 0.73

  Alignments for each domain:
  == domain 1    score: -6.8 bits;  conditional E-value: 3.9
                          CHLO 165 nYsqksMNYDE 175
                                   n+   sMN DE
  gi|669028170|emb|CDM81865.1|  56 NFG--SMNMDE 64 
                                   555..899998 PP

>> ECTO  
   #    score  bias  c-Evalue  i-Evalue hmmfrom  hmm to    alifrom  ali to    envfrom  env to     acc
 ---   ------ ----- --------- --------- ------- -------    ------- -------    ------- -------    ----
   1 ?   -6.6   0.0         3       8.1      80      93 ..     331     344 ..     330     353 .. 0.67

  Alignments for each domain:
  == domain 1    score: -6.6 bits;  conditional E-value: 3
                          ECTO  80 elqrELarLledpa 93 
                                   el +EL+ L e  a
  gi|669028170|emb|CDM81865.1| 331 ELEAELNHLKEENA 344
                                   78899999988765 PP

>> PHYT  
   #    score  bias  c-Evalue  i-Evalue hmmfrom  hmm to    alifrom  ali to    envfrom  env to     acc
 ---   ------ ----- --------- --------- ------- -------    ------- -------    ------- -------    ----
   1 ?   -7.5   0.1       5.4        15     256     261 ..     379     384 ..     379     387 .. 0.81

  Alignments for each domain:
  == domain 1    score: -7.5 bits;  conditional E-value: 5.4
                          PHYT 256 ggLkrr 261
                                   g+L+r+
  gi|669028170|emb|CDM81865.1| 379 GTLSRH 384
                                   899999 PP

>> ASPA  
   #    score  bias  c-Evalue  i-Evalue hmmfrom  hmm to    alifrom  ali to    envfrom  env to     acc
 ---   ------ ----- --------- --------- ------- -------    ------- -------    ------- -------    ----
   1 ?   -8.3   0.2       7.7        21     735     746 ..      73      84 ..      73      84 .. 0.85

  Alignments for each domain:
  == domain 1    score: -8.3 bits;  conditional E-value: 7.7
                          ASPA 735 EEFQGNApgThV 746
                                   EEFQ   +g++V
  gi|669028170|emb|CDM81865.1|  73 EEFQAATGGGLV 84 
                                   899999999987 PP

>> ALKG  
   #    score  bias  c-Evalue  i-Evalue hmmfrom  hmm to    alifrom  ali to    envfrom  env to     acc
 ---   ------ ----- --------- --------- ------- -------    ------- -------    ------- -------    ----
   1 ?   -6.4   0.1         4        11     520     539 ..     233     252 ..     230     255 .. 0.69

  Alignments for each domain:
  == domain 1    score: -6.4 bits;  conditional E-value: 4
                          ALKG 520 llqvsdkdlllnyyppgpgp 539
                                    ++ ++++ +++++pp+p+ 
  gi|669028170|emb|CDM81865.1| 233 GFIPNGYAGMVVVPPPPPPQ 252
                                   56666777788888888765 PP


Internal pipeline statistics summary:
-------------------------------------
Query sequence(s):                         1  (390 residues)
Target model(s):                          27  (17562 nodes)
Passed MSV filter:                        27  (1); expected 27.0 (1)
Passed bias filter:                       27  (1); expected 27.0 (1)
Passed Vit filter:                        27  (1); expected 27.0 (1)
Passed Fwd filter:                        27  (1); expected 27.0 (1)
Initial search space (Z):                 27  [actual number of targets]
Domain search space  (domZ):              10  [number of targets reported over threshold]
# CPU time: 0.27u 0.00s 00:00:00.26 Elapsed: 00:00:00.25
# Mc/sec: 26.55
//
Query:       gi|674229113|gb|KFK22898.1|  [L=244]
Scores for complete sequence (score includes all domains):
   --- full sequence ---   --- best 1 domain ---    -#dom-
    E-value  score  bias    E-value  score  bias    exp  N  Model    Description
    ------- ------ -----    ------- ------ -----   ---- --  -------- -----------
  ------ inclusion threshold ------
       0.15   -1.9   0.0        0.2   -2.2   0.0    1.0  1  NUHY     
       0.31   -2.9   0.0       0.48   -3.6   0.0    1.0  1  THYD     
        1.4   -5.6   0.1        6.3   -7.8   0.1    1.0  1  HILY     
        1.5   -5.1   1.3        3.3   -6.2   0.9    1.0  1  CP4H     
        1.5   -4.1   0.0        8.5   -6.6   0.0    1.1  1  OGFD     
        1.8   -4.5   0.0        4.8   -5.9   0.0    1.0  1  SULF     
        1.9   -5.1   0.0         14   -7.9   0.0    1.0  1  HP4H     
        2.1   -4.8   0.2         11   -7.2   0.1    1.0  1  DACS     
        2.7   -5.1   0.6         15   -7.6   0.4    1.0  1  PHYT     
        3.2   -5.6   0.8         13   -7.6   0.5    1.0  1  ASPA     
        3.5   -4.7   0.0          8   -5.9   0.0    1.0  1  ALKG     


Domain annotation for each model (and alignments):
>> NUHY  
   #    score  bias  c-Evalue  i-Evalue hmmfrom  hmm to    alifrom  ali to    envfrom  env to     acc
 ---   ------ ----- --------- --------- ------- -------    ------- -------    ------- -------    ----
   1 ?   -2.2   0.0      0.08       0.2     799     809 ..     142     152 ..     141     154 .. 0.90

  Alignments for each domain:
  == domain 1    score: -2.2 bits;  conditional E-value: 0.08
                         NUHY 799 yLlicgssdvq 809
                                  +L +cg+sd q
  gi|674229113|gb|KFK22898.1| 142 SLMMCGLSDTQ 152
                                  899******98 PP

>> THYD  
   #    score  bias  c-Evalue  i-Evalue hmmfrom  hmm to    alifrom  ali to    envfrom  env to     acc
 ---   ------ ----- --------- --------- ------- -------    ------- -------    ------- -------    ----
   1 ?   -3.6   0.0      0.19      0.48     793     804 ..     142     153 ..     140     157 .. 0.90

  Alignments for each domain:
  == domain 1    score: -3.6 bits;  conditional E-value: 0.19
                         THYD 793 yllicgssdvlr 804
                                  +l +cg+sd ++
  gi|674229113|gb|KFK22898.1| 142 SLMMCGLSDTQQ 153
                                  899******995 PP

>> HILY  
   #    score  bias  c-Evalue  i-Evalue hmmfrom  hmm to    alifrom  ali to    envfrom  env to     acc
 ---   ------ ----- --------- --------- ------- -------    ------- -------    ------- -------    ----
   1 ?   -7.8   0.1       2.6       6.3     440     459 ..      14      31 ..      14      32 .. 0.80

  Alignments for each domain:
  == domain 1    score: -7.8 bits;  conditional E-value: 2.6
                         HILY 440 EtslqpgdavkcylkaksSs 459
                                  Et+ +p++a  +++ + +S+
  gi|674229113|gb|KFK22898.1|  14 ETNQPPQEA--TTTEERFSR 31 
                                  899999999..777777887 PP

>> CP4H  
   #    score  bias  c-Evalue  i-Evalue hmmfrom  hmm to    alifrom  ali to    envfrom  env to     acc
 ---   ------ ----- --------- --------- ------- -------    ------- -------    ------- -------    ----
   1 ?   -6.2   0.9       1.3       3.3     333     337 ..     174     178 ..     173     179 .. 0.90

  Alignments for each domain:
  == domain 1    score: -6.2 bits;  conditional E-value: 1.3
                         CP4H 333 RRQKR 337
                                  RRQKR
  gi|674229113|gb|KFK22898.1| 174 RRQKR 178
                                  9**** PP

>> OGFD  
   #    score  bias  c-Evalue  i-Evalue hmmfrom  hmm to    alifrom  ali to    envfrom  env to     acc
 ---   ------ ----- --------- --------- ------- -------    ------- -------    ------- -------    ----
   1 ?   -6.6   0.0       3.5       8.5     457     475 ..      24      42 ..      23      46 .. 0.61

  Alignments for each domain:
  == domain 1    score: -6.6 bits;  conditional E-value: 3.5
                         OGFD 457 qgelralkeatltLihdts 475
                                  ++e r  + + +tL  d s
  gi|674229113|gb|KFK22898.1|  24 TTEERFSRQGSFTLPRDLS 42 
                                  5666666666666665555 PP

>> SULF  
   #    score  bias  c-Evalue  i-Evalue hmmfrom  hmm to    alifrom  ali to    envfrom  env to     acc
 ---   ------ ----- --------- --------- ------- -------    ------- -------    ------- -------    ----
   1 ?   -5.9   0.0       1.9       4.8     337     348 ..      37      48 ..      36      51 .. 0.71

  Alignments for each domain:
  == domain 1    score: -5.9 bits;  conditional E-value: 1.9
                         SULF 337 LtrDLsdaavee 348
                                  L rDLs  +v+e
  gi|674229113|gb|KFK22898.1|  37 LPRDLSKKTVDE 48 
                                  567888777776 PP

>> HP4H  
   #    score  bias  c-Evalue  i-Evalue hmmfrom  hmm to    alifrom  ali to    envfrom  env to     acc
 ---   ------ ----- --------- --------- ------- -------    ------- -------    ------- -------    ----
   1 ?   -7.9   0.0       5.5        14     118     135 ..     177     194 ..     177     197 .. 0.75

  Alignments for each domain:
  == domain 1    score: -7.9 bits;  conditional E-value: 5.5
                         HP4H 118 Krkgmpdeedgpsrfapk 135
                                  Kr+ + +e++++sr +++
  gi|674229113|gb|KFK22898.1| 177 KRMIKNRESAARSRARKQ 194
                                  777788888888887776 PP

>> DACS  
   #    score  bias  c-Evalue  i-Evalue hmmfrom  hmm to    alifrom  ali to    envfrom  env to     acc
 ---   ------ ----- --------- --------- ------- -------    ------- -------    ------- -------    ----
   1 ?   -7.2   0.1       4.6        11     257     262 ..     158     163 ..     158     163 .. 0.90

  Alignments for each domain:
  == domain 1    score: -7.2 bits;  conditional E-value: 4.6
                         DACS 257 qrvGSs 262
                                  +rvGSs
  gi|674229113|gb|KFK22898.1| 158 KRVGSS 163
                                  79***8 PP

>> PHYT  
   #    score  bias  c-Evalue  i-Evalue hmmfrom  hmm to    alifrom  ali to    envfrom  env to     acc
 ---   ------ ----- --------- --------- ------- -------    ------- -------    ------- -------    ----
   1 ?   -7.6   0.4       6.3        15     287     292 ..     113     118 ..     111     119 .. 0.79

  Alignments for each domain:
  == domain 1    score: -7.6 bits;  conditional E-value: 6.3
                         PHYT 287 fhgiqd 292
                                  +h++++
  gi|674229113|gb|KFK22898.1| 113 YHQPPP 118
                                  999998 PP

>> ASPA  
   #    score  bias  c-Evalue  i-Evalue hmmfrom  hmm to    alifrom  ali to    envfrom  env to     acc
 ---   ------ ----- --------- --------- ------- -------    ------- -------    ------- -------    ----
   1 ?   -7.6   0.5       5.1        13     652     668 ..      49      61 ..      46      61 .. 0.66

  Alignments for each domain:
  == domain 1    score: -7.6 bits;  conditional E-value: 5.1
                         ASPA 652 dWqqftlwqQGRkvenn 668
                                  +W ++++     k+e n
  gi|674229113|gb|KFK22898.1|  49 VWRDIQQ----DKNETN 61 
                                  5777777....366655 PP

>> ALKG  
   #    score  bias  c-Evalue  i-Evalue hmmfrom  hmm to    alifrom  ali to    envfrom  env to     acc
 ---   ------ ----- --------- --------- ------- -------    ------- -------    ------- -------    ----
   1 ?   -5.9   0.0       3.3         8     348     348 ..      54      54 ..      13      97 .. 0.60

  Alignments for each domain:
  == domain 1    score: -5.9 bits;  conditional E-value: 3.3
                         ALKG 348 a 348
                                  +
  gi|674229113|gb|KFK22898.1|  54 Q 54 
                                  1 PP


Internal pipeline statistics summary:
-------------------------------------
Query sequence(s):                         1  (244 residues)
Target model(s):                          27  (17562 nodes)
Passed MSV filter:                        27  (1); expected 27.0 (1)
Passed bias filter:                       27  (1); expected 27.0 (1)
Passed Vit filter:                        27  (1); expected 27.0 (1)
Passed Fwd filter:                        27  (1); expected 27.0 (1)
Initial search space (Z):                 27  [actual number of targets]
Domain search space  (domZ):              11  [number of targets reported over threshold]
# CPU time: 0.17u 0.00s 00:00:00.17 Elapsed: 00:00:00.17
# Mc/sec: 23.94
//
Query:       gi|674239007|gb|KFK31772.1|  [L=77]
Scores for complete sequence (score includes all domains):
   --- full sequence ---   --- best 1 domain ---    -#dom-
    E-value  score  bias    E-value  score  bias    exp  N  Model    Description
    ------- ------ -----    ------- ------ -----   ---- --  -------- -----------
  ------ inclusion threshold ------
      0.017    2.3   0.3      0.017    2.4   0.2    1.0  1  OGFD     
       0.05    0.8   1.6      0.064    0.4   1.1    1.0  1  FLAV     
       0.19   -1.6   1.3       0.24   -1.9   0.9    1.0  1  DSAT     
       0.71   -4.7   0.5       0.93   -5.1   0.3    1.0  1  HILY     
       0.86   -3.4   0.4       0.96   -3.6   0.3    1.0  1  PHYT     
        1.3   -3.3   0.0        1.1   -3.0   0.0    1.0  1  ALKG     
        1.4   -5.1   0.4        3.1   -6.2   0.3    1.0  1  NUHY     
        1.6   -5.2   0.1        3.5   -6.3   0.1    1.0  1  CP4H     
        1.7   -5.3   0.1        4.1   -6.5   0.0    1.0  1  COLY     
        1.7   -4.8   0.7        2.7   -5.4   0.2    1.0  1  ASPA     
        2.5   -4.7   0.4        8.2   -6.5   0.3    1.0  1  ARGI     
        2.6   -4.5   0.6        5.6   -5.6   0.4    1.1  1  CYCL     
        3.2   -5.4   0.7        7.9   -6.7   0.5    1.0  1  DACS     
        3.4   -5.4   0.2        9.6   -6.9   0.1    1.0  1  ALKB     
        3.7   -5.3   1.7          6   -6.0   1.2    1.0  1  CHLO     
        4.9   -5.5   0.7         19   -7.4   0.5    1.0  0  GIAC     
        5.5   -6.3   1.1         16   -7.8   0.8    1.0  1  XANT     


Domain annotation for each model (and alignments):
>> OGFD  
   #    score  bias  c-Evalue  i-Evalue hmmfrom  hmm to    alifrom  ali to    envfrom  env to     acc
 ---   ------ ----- --------- --------- ------- -------    ------- -------    ------- -------    ----
   1 ?    2.4   0.2     0.011     0.017     423     449 ..      45      71 ..      28      77 .] 0.82

  Alignments for each domain:
  == domain 1    score: 2.4 bits;  conditional E-value: 0.011
                         OGFD 423 niqlvSnlslrSfeQvdPEPEEretkk 449
                                  n+ l      rS  Q+ PE  Er+ ++
  gi|674239007|gb|KFK31772.1|  45 NQELLRKEAERSEMQTKPERPERKLRR 71 
                                  7777777889*********88888775 PP

>> FLAV  
   #    score  bias  c-Evalue  i-Evalue hmmfrom  hmm to    alifrom  ali to    envfrom  env to     acc
 ---   ------ ----- --------- --------- ------- -------    ------- -------    ------- -------    ----
   1 ?    0.4   1.1      0.04     0.064     357     380 ..      40      62 ..      37      62 .. 0.89

  Alignments for each domain:
  == domain 1    score: 0.4 bits;  conditional E-value: 0.04
                         FLAV 357 KlnKLpqEelvseeldkakveSKS 380
                                  +l+K  q el+ +e +  ++ +K+
  gi|674239007|gb|KFK31772.1|  40 RLKKENQ-ELLRKEAERSEMQTKP 62 
                                  7888888.799************8 PP

>> DSAT  
   #    score  bias  c-Evalue  i-Evalue hmmfrom  hmm to    alifrom  ali to    envfrom  env to     acc
 ---   ------ ----- --------- --------- ------- -------    ------- -------    ------- -------    ----
   1 ?   -1.9   0.9      0.15      0.24     485     508 ..      40      62 ..      37      62 .. 0.86

  Alignments for each domain:
  == domain 1    score: -1.9 bits;  conditional E-value: 0.15
                         DSAT 485 KLNKLpQEelvleeldkakveSKS 508
                                  +L+K  Q el+ +e +  ++ +K+
  gi|674239007|gb|KFK31772.1|  40 RLKKENQ-ELLRKEAERSEMQTKP 62 
                                  5677777.899************8 PP

>> HILY  
   #    score  bias  c-Evalue  i-Evalue hmmfrom  hmm to    alifrom  ali to    envfrom  env to     acc
 ---   ------ ----- --------- --------- ------- -------    ------- -------    ------- -------    ----
   1 ?   -5.1   0.3      0.59      0.93    1379    1391 ..      45      57 ..      39      63 .. 0.86

  Alignments for each domain:
  == domain 1    score: -5.1 bits;  conditional E-value: 0.59
                         HILY 1379 fqeslqeesesei 1391
                                   +qe+l++e+e+++
  gi|674239007|gb|KFK31772.1|   45 NQELLRKEAERSE 57  
                                   8899999999985 PP

>> PHYT  
   #    score  bias  c-Evalue  i-Evalue hmmfrom  hmm to    alifrom  ali to    envfrom  env to     acc
 ---   ------ ----- --------- --------- ------- -------    ------- -------    ------- -------    ----
   1 ?   -3.6   0.3       0.6      0.96      79      92 ..      39      52 ..      35      69 .. 0.79

  Alignments for each domain:
  == domain 1    score: -3.6 bits;  conditional E-value: 0.6
                         PHYT 79 qrfRarfeeIcree 92
                                  r++++  e++r+e
  gi|674239007|gb|KFK31772.1| 39 ERLKKENQELLRKE 52
                                 58888989999998 PP

>> ALKG  
   #    score  bias  c-Evalue  i-Evalue hmmfrom  hmm to    alifrom  ali to    envfrom  env to     acc
 ---   ------ ----- --------- --------- ------- -------    ------- -------    ------- -------    ----
   1 ?   -3.0   0.0      0.67       1.1     512     512 ..      40      40 ..       6      74 .. 0.57

  Alignments for each domain:
  == domain 1    score: -3.0 bits;  conditional E-value: 0.67
                         ALKG 512 r 512
                                  r
  gi|674239007|gb|KFK31772.1|  40 R 40 
                                  1 PP

>> NUHY  
   #    score  bias  c-Evalue  i-Evalue hmmfrom  hmm to    alifrom  ali to    envfrom  env to     acc
 ---   ------ ----- --------- --------- ------- -------    ------- -------    ------- -------    ----
   1 ?   -6.2   0.3       1.9       3.1     949     959 ..      14      24 ..      12      31 .. 0.61

  Alignments for each domain:
  == domain 1    score: -6.2 bits;  conditional E-value: 1.9
                         NUHY 949 vrgrdsqdrrr 959
                                   r+r s  r+r
  gi|674239007|gb|KFK31772.1|  14 IRNRASAARSR 24 
                                  56666666664 PP

>> CP4H  
   #    score  bias  c-Evalue  i-Evalue hmmfrom  hmm to    alifrom  ali to    envfrom  env to     acc
 ---   ------ ----- --------- --------- ------- -------    ------- -------    ------- -------    ----
   1 ?   -6.3   0.1       2.2       3.5     253     263 ..      39      49 ..      34      50 .. 0.61

  Alignments for each domain:
  == domain 1    score: -6.3 bits;  conditional E-value: 2.2
                         CP4H 253 hrapklngelL 263
                                   r+ k+n elL
  gi|674239007|gb|KFK31772.1|  39 ERLKKENQELL 49 
                                  45556777776 PP

>> COLY  
   #    score  bias  c-Evalue  i-Evalue hmmfrom  hmm to    alifrom  ali to    envfrom  env to     acc
 ---   ------ ----- --------- --------- ------- -------    ------- -------    ------- -------    ----
   1 ?   -6.5   0.0       2.6       4.1     478     489 ..      48      59 ..      47      61 .. 0.63

  Alignments for each domain:
  == domain 1    score: -6.5 bits;  conditional E-value: 2.6
                         COLY 478 likgdtLRaela 489
                                  l+++++ R+e++
  gi|674239007|gb|KFK31772.1|  48 LLRKEAERSEMQ 59 
                                  566666666666 PP

>> ASPA  
   #    score  bias  c-Evalue  i-Evalue hmmfrom  hmm to    alifrom  ali to    envfrom  env to     acc
 ---   ------ ----- --------- --------- ------- -------    ------- -------    ------- -------    ----
   1 ?   -5.4   0.2       1.7       2.7     264     278 ..      52      64 ..      42      66 .. 0.74

  Alignments for each domain:
  == domain 1    score: -5.4 bits;  conditional E-value: 1.7
                         ASPA 264 npdrSeyaavsdaak 278
                                  + +rSe   ++ +++
  gi|674239007|gb|KFK31772.1|  52 EAERSE--MQTKPER 64 
                                  667777..7777765 PP

>> ARGI  
   #    score  bias  c-Evalue  i-Evalue hmmfrom  hmm to    alifrom  ali to    envfrom  env to     acc
 ---   ------ ----- --------- --------- ------- -------    ------- -------    ------- -------    ----
   1 ?   -6.5   0.3       5.2       8.2     211     217 ..       5      11 ..       4      12 .. 0.74

  Alignments for each domain:
  == domain 1    score: -6.5 bits;  conditional E-value: 5.2
                         ARGI 211 LDERTra 217
                                  LD +T+ 
  gi|674239007|gb|KFK31772.1|   5 LDDKTLR 11 
                                  8889885 PP

>> CYCL  
   #    score  bias  c-Evalue  i-Evalue hmmfrom  hmm to    alifrom  ali to    envfrom  env to     acc
 ---   ------ ----- --------- --------- ------- -------    ------- -------    ------- -------    ----
   1 ?   -5.6   0.4       3.5       5.6     240     240 ..      21      21 ..       6      30 .. 0.59

  Alignments for each domain:
  == domain 1    score: -5.6 bits;  conditional E-value: 3.5
                         CYCL 240 A 240
                                  A
  gi|674239007|gb|KFK31772.1|  21 A 21 
                                  3 PP

>> DACS  
   #    score  bias  c-Evalue  i-Evalue hmmfrom  hmm to    alifrom  ali to    envfrom  env to     acc
 ---   ------ ----- --------- --------- ------- -------    ------- -------    ------- -------    ----
   1 ?   -6.7   0.5         5       7.9     311     321 ..      11      21 ..       8      26 .. 0.57

  Alignments for each domain:
  == domain 1    score: -6.7 bits;  conditional E-value: 5
                         DACS 311 RrtkeAaAeAA 321
                                  Rr+   +A AA
  gi|674239007|gb|KFK31772.1|  11 RRKIRNRASAA 21 
                                  55555555544 PP

>> ALKB  
   #    score  bias  c-Evalue  i-Evalue hmmfrom  hmm to    alifrom  ali to    envfrom  env to     acc
 ---   ------ ----- --------- --------- ------- -------    ------- -------    ------- -------    ----
   1 ?   -6.9   0.1         6       9.6     247     247 ..      23      23 ..      12      30 .. 0.59

  Alignments for each domain:
  == domain 1    score: -6.9 bits;  conditional E-value: 6
                         ALKB 247 S 247
                                  S
  gi|674239007|gb|KFK31772.1|  23 S 23 
                                  4 PP

>> CHLO  
   #    score  bias  c-Evalue  i-Evalue hmmfrom  hmm to    alifrom  ali to    envfrom  env to     acc
 ---   ------ ----- --------- --------- ------- -------    ------- -------    ------- -------    ----
   1 ?   -6.0   1.2       3.8         6      38      51 ..       8      21 ..       7      22 .. 0.85

  Alignments for each domain:
  == domain 1    score: -6.0 bits;  conditional E-value: 3.8
                         CHLO 38 kiiRaqLLdRslAa 51
                                 k+ R++  +R  Aa
  gi|674239007|gb|KFK31772.1|  8 KTLRRKIRNRASAA 21
                                 88999999998886 PP

>> GIAC  
   [No individual domains that satisfy reporting thresholds (although complete target did)]

>> XANT  
   #    score  bias  c-Evalue  i-Evalue hmmfrom  hmm to    alifrom  ali to    envfrom  env to     acc
 ---   ------ ----- --------- --------- ------- -------    ------- -------    ------- -------    ----
   1 ?   -7.8   0.8        10        16     242     247 ..      19      24 ..      18      25 .. 0.81

  Alignments for each domain:
  == domain 1    score: -7.8 bits;  conditional E-value: 10
                         XANT 242 SsAkSr 247
                                  S A+Sr
  gi|674239007|gb|KFK31772.1|  19 SAARSR 24 
                                  889998 PP


Internal pipeline statistics summary:
-------------------------------------
Query sequence(s):                         1  (77 residues)
Target model(s):                          27  (17562 nodes)
Passed MSV filter:                        27  (1); expected 27.0 (1)
Passed bias filter:                       27  (1); expected 27.0 (1)
Passed Vit filter:                        27  (1); expected 27.0 (1)
Passed Fwd filter:                        27  (1); expected 27.0 (1)
Initial search space (Z):                 27  [actual number of targets]
Domain search space  (domZ):              17  [number of targets reported over threshold]
# CPU time: 0.08u 0.02s 00:00:00.09 Elapsed: 00:00:00.09
# Mc/sec: 14.23
//
