# Supplementary material for: Co-operative intermolecular kinetics of 2-oxoglutarate dependent dioxygenases may be essential for system-level regulation of plant cell physiology
Source: Front Plant Sci. 2015 Jul 15;6:489. doi: 10.3389/fpls.2015.00489 (PMC4502536; doi:10.3389/fpls.2015.00489)
Supplement: S2 — ABI-3, −4, and −5 sequences in fasta format (*.txt). [file ABI_sequences.ZIP]

Archive with 1 entries (1 files):
- ABI_sequences.txt
