# Supplementary material for: Co-operative intermolecular kinetics of 2-oxoglutarate dependent dioxygenases may be essential for system-level regulation of plant cell physiology
Source: Front Plant Sci. 2015 Jul 15;6:489. doi: 10.3389/fpls.2015.00489 (PMC4502536; doi:10.3389/fpls.2015.00489)
Supplement: S2 — ABI-3, −4, and −5 sequences in fasta format (*.txt). [file ABI_sequences.ZIP › ABI_sequences.txt]

>sp|Q8RYD6|AI5L1_ARATH ABSCISIC ACID-INSENSITIVE 5-like protein 1 OS=Arabidopsis thaliana GN=DPBF2 PE=1 SV=1
MSVFESETSNFHVYNNHEIQTQPQMQTFLSEEEPVGRQNSILSLTLDEIQMKSGKSFGAM
NMDEFLANLWTTVEENDNEGGGAHNDGEKPAVLPRQGSLSLPVPLCKKTVDEVWLEIQNG
VQQHPPSSNSGQNSAENIRRQQTLGEITLEDFLVKAGVVQEPLKTTMRMSSSDFGYNPEF
GVGLHCQNQNNYGDNRSVYSENRPFYSVLGESSSCMTGNGRSNQYLTGLDAFRIKKRIID
GPPEILMERRQRRMIKNRESAARSRARRQAYTVELELELNNLTEENTKLKEIVEENEKKR
RQEIISRSKQVTKEKSGDKLRKIRRMASAGW
>sp|Q9M7Q5|AI5L4_ARATH ABSCISIC ACID-INSENSITIVE 5-like protein 4 OS=Arabidopsis thaliana GN=ABF1 PE=1 SV=1
MGTHIDINNLGGDTSRGNESKPLARQSSLYSLTFDELQSTLGEPGKDFGSMNMDELLKNI
WTAEDTQAFMTTTSSVAAPGPSGFVPGGNGLQRQGSLTLPRTLSQKTVDEVWKYLNSKEG
SNGNTGTDALERQQTLGEMTLEDFLLRAGVVKEDNTQQNENSSSGFYANNGAAGLEFGFG
QPNQNSISFNGNNSSMIMNQAPGLGLKVGGTMQQQQQPHQQQLQQPHQRLPPTIFPKQAN
VTFAAPVNMVNRGLFETSADGPANSNMGGAGGTVTATSPGTSSAENNTWSSPVPYVFGRG
RRSNTGLEKVVERRQKRMIKNRESAARSRARKQAYTLELEAEIESLKLVNQDLQKKQAEI
MKTHNSELKEFSKQPPLLAKRQCLRRTLTGPW
>sp|Q9M7Q2|AI5L7_ARATH ABSCISIC ACID-INSENSITIVE 5-like protein 7 OS=Arabidopsis thaliana GN=ABF4 PE=1 SV=1
MGTHINFNNLGGGGHPGGEGSSNQMKPTGSVMPLARQSSVYSLTFDELQNTLGGPGKDFG
SMNMDELLKSIWTAEEAQAMAMTSAPAATAVAQPGAGIPPPGGNLQRQGSLTLPRTISQK
TVDEVWKCLITKDGNMEGSSGGGGESNVPPGRQQTLGEMTLEEFLFRAGVVREDNCVQQM
GQVNGNNNNGFYGNSTAAGGLGFGFGQPNQNSITFNGTNDSMILNQPPGLGLKMGGTMQQ
QQQQQQLLQQQQQQMQQLNQPHPQQRLPQTIFPKQANVAFSAPVNITNKGFAGAANNSIN
NNNGLASYGGTGVTVAATSPGTSSAENNSLSPVPYVLNRGRRSNTGLEKVIERRQRRMIK
NRESAARSRARKQAYTLELEAEIEKLKKTNQELQKKQAEMVEMQKNELKETSKRPWGSKR
QCLRRTLTGPW
>sp|Q9SJN0|ABI5_ARATH Protein ABSCISIC ACID-INSENSITIVE 5 OS=Arabidopsis thaliana GN=ABI5 PE=1 SV=1
MVTRETKLTSEREVESSMAQARHNGGGGGENHPFTSLGRQSSIYSLTLDEFQHALCENGK
NFGSMNMDEFLVSIWNAEENNNNQQQAAAAAGSHSVPANHNGFNNNNNNGGEGGVGVFSG
GSRGNEDANNKRGIANESSLPRQGSLTLPAPLCRKTVDEVWSEIHRGGGSGNGGDSNGRS
SSSNGQNNAQNGGETAARQPTFGEMTLEDFLVKAGVVREHPTNPKPNPNPNQNQNPSSVI
PAAAQQQLYGVFQGTGDPSFPGQAMGVGDPSGYAKRTGGGGYQQAPPVQAGVCYGGGVGF
GAGGQQMGMVGPLSPVSSDGLGHGQVDNIGGQYGVDMGGLRGRKRVVDGPVEKVVERRQR
RMIKNRESAARSRARKQAYTVELEAELNQLKEENAQLKHALAELERKRKQQYFESLKSRA
QPKLPKSNGRLRTLMRNPSCPL
>sp|Q9LES3|AI5L2_ARATH ABSCISIC ACID-INSENSITIVE 5-like protein 2 OS=Arabidopsis thaliana GN=DPBF3 PE=1 SV=1
MDSQRGIVEQAKSQSLNRQSSLYSLTLDEVQNHLGSSGKALGSMNLDELLKSVCSVEANQ
PSSMAVNGGAAAQEGLSRQGSLTLPRDLSKKTVDEVWKDIQQNKNGGSAHERRDKQPTLG
EMTLEDLLLKAGVVTETIPGSNHDGPVGGGSAGSGAGLGQNITQVGPWIQYHQLPSMPQP
QAFMPYPVSDMQAMVSQSSLMGGLSDTQTPGRKRVASGEVVEKTVERRQKRMIKNRESAA
RSRARKQAYTHELEIKVSRLEEENERLRKQKEVEKILPSVPPPDPKRQLRRTSSAPF
>tr|A5A6Q1|A5A6Q1_TRIMO Abscisic acid insensitive 5 homologue OS=Triticum monococcum GN=TmABI5 PE=2 SV=1
MASEMSKDVKFSEEEVTSHPRVLEGEEQAVAPARQSSIFALTLDELQYSVCEAGRNFGSM
NMDEFMSNIWNADEFQAATGGSLVGMEVAPVVGAGGGGGGLDAGGSNLARQESFSLPPPL
CRKTVEEVWAEINREPRPVHAQPQAARPSQQPPVQPSVPANDRQGTLGELTLEQFLVKAG
VVRGSGAGGQAPVPVGMVHGQMNPAQQGQQPGPMMYPMAPANGMFPVMGDGMGFIPNGYA
GMVVVPPPPPPQGGVGIVSPGSSDGRSAMTQADMMNCMGEGAMMENGGTRKRGAPEDQSC
ERSIERRHRRMIKNRESAARSRARKQAYTVELEAELNHLKEENARLKAEEKTILLTKKQM
LVEKMIEQSKENVNAKKGGPLSRHCGSCIW
>sp|A0MES8|ABI4_ARATH Ethylene-responsive transcription factor ABI4 OS=Arabidopsis thaliana GN=ABI4 PE=1 SV=2
MDPLASQHQHNHLEDNNQTLTHNNPQSDSTTDSSTSSAQRKRKGKGGPDNSKFRYRGVRQ
RSWGKWVAEIREPRKRTRKWLGTFATAEDAARAYDRAAVYLYGSRAQLNLTPSSPSSVSS
SSSSVSAASSPSTSSSSTQTLRPLLPRPAAATVGGGANFGPYGIPFNNNIFLNGGTSMLC
PSYGFFPQQQQQQNQMVQMGQFQHQQYQNLHSNTNNNKISDIELTDVPVTNSTSFHHEVA
LGQEQGGSGCNNNSSMEDLNSLAGSVGSSLSITHPPPLVDPVCSMGLDPGYMVGDGSSTI
WPFGGEEEYSHNWGSIWDFIDPILGEFY
>tr|I7ARN0|I7ARN0_EUTSA Abscisic acid responsive elements-binding factor 3 OS=Eutrema salsugineum GN=ABF3 PE=2 SV=1
MGSRINFNNFVDGVSDEVTNTKQPTMGTSLPLTRQNSVFSLTFDEFQNSWGGGIGKDFGS
MNFGSMNMDELLKNIWTAEKSHSMMGNNTSFNNGNSGNAVMNCGNNDGGLSVGVGGEVSG
GFYTGGSLQRQGSLTLPRTISQKRVDDVWRELMKEDDTGNGVANGGTSGIPQRQQTLGEM
TLEEFLVRAGVVREESQPVDNFNGGFYGFGTNAGLGSARNGFGPNQPHDFSGNGAVVRPD
LLTTQTRPLQMQQPQKVHQPQELIQKSEIPFAKQNTITFSNTVDADNRSQPATQCQEVKP
SILGIQDHPMNRNLLQAVDFKTGVTVAAVSPGSQMSPDLTPKSAMDASLSPVPYMFGRVR
KTGAVLEKVIERRQKRMIKNRESAARSRARKQAYTLELEAEVAQLKEMNEELQRKQVEIM
EKQKKQLLEPKRQPWGCKRQCLRRTLTGPW
>tr|S8BWT1|S8BWT1_9LAMI Abscisic acid insensitive 4-1 OS=Genlisea aurea GN=M569_15745 PE=4 SV=1
MSGATAPPPPSPPPDTSPNKQQRPPHEQDATAKRPKGKGGPDNAKFRYRGVRQRSWGKWV
AEIREPRKRSRRWLGTFATAEDAARAYDRAAVVLYGHKAQLNLQDSSSHHHQESSSMSSS
RATTSTSSSAQTLRPLLPRPPPPPPQLISSSNAAHDINTYLPFVPALQQQPPPQQMCSSS
SAAAQLYDMSYGNPNPAVEAQGPQLLHGGYDEMNPCCGIVGSGGIESSAAANAYANSPAA
ASAWAHLEGLPGGSGGGGGNGNGGSSSIWDYGDPFFFDGI
>tr|Q32WR6|Q32WR6_MALDO BZIP transcription factor OS=Malus domestica GN=ZIP1 PE=2 SV=1
MGIPTMGSQGGADGNCKQSQFQPLARQNSIYSLTLDEVQNQLGDLGKPLSSMNLDELLKN
VWSAEANQIMGIDIEGNTLVNQAQLQRQASLSLTSALSKKTVDEVWKDIQQSKDEEEKKS
QERQRTLGEMTLEDFLVKAGVVAEAEASSDKKYADPLVGVDANVAAQLPQGQWMQYPQPQ
YQHPQQSMMGVYMPSQPLQPPMHVGAGAMMEVPYPDNQVAVPSPLMGTLSDTQTPGRKRG
NPEDIVEKTVERRQKRMIKNRESAARSRARKQAYTNELENKVSRLEEENERLRKQKEQEK
VLPSAPPPEPKYQLRRTTSAPF
>tr|D9ZIQ3|D9ZIQ3_MALDO BZIP domain class transcription factor OS=Malus domestica GN=BZIP15 PE=2 SV=1
MGIQTMGSQGGADGNCKQPQFQPLGRQNSMYSLTLDEVQNQLGDLGKPLSSMNLDELLKN
VWSVEANQTMGIDIEGTTLVNQAQLQRQASLSLTSALSKKTVDEVWRDIQQSKDEEEKKS
QERQRTLGEMTLEDFLVKAGVVAEAEASSDKQCAGPLVGVDANVAAQFPQGQWMQYSQPQ
YQHPQQSMMGVYMPSQPIPPPMHVGAGAMMEVPYPDNQVPLPSPLMGALSDTPTPGRKRG
NPEDIVEKTVERRQKRMIKNRESAARSRARKQAYTNELENKVSRLEEENERLRKQKELEK
VLPSAPPPEPKYQLRRTSSAPL
>tr|F1DQG0|F1DQG0_CUCME BZIP1 OS=Cucumis melo PE=2 SV=1
MGIQTMGSQLNGQQSHLHPASLPRQNSWYGLTLDEVKNQLGGMGKPLGSMNLDELLHNIW
TAEANQSMGMESESSSSIHSLQRQASFSLARALSGKTVDHVWKEIQEGQKKKNRADLKSQ
NSETTLGAVTLEDFLIQAGIYAEASPSPLDAIDTMTLEEKNFSLEMGLLSSSLSLGTLSD
TTIPKRRRDPSDTLEKTMERRLKRKIKNRESAARSRARKQAYQNELVNKVSRLEEENLKL
KREKEFDNMMQSKPISEPKYQLRRTSSASF
>tr|A0A077RQJ7|A0A077RQJ7_WHEAT Chromosome 3B, genomic scaffold, cultivar Chinese Spring OS=Triticum aestivum GN=TRAES_3BF111600160CFD_c1 PE=4 SV=1
MASEMSKDVKFSKEEVTSHPHILEAEEQTVAAARQSSIFALKLDELQYSVCEAGRNFGSM
NMDEFMSNIWNAEEFQAATGGGLVGMEVAPVVGAGGGEGGVYAGGSNLARQESFSLPPPL
CRKTVEEVWAEINREPRPVHAQPQAARPSQQPPVQPSVAANDRQGTLGEMMLEQFLVKAG
VVRGSGAGGQAPVPVGIVHGQINPAQQGQQPGPMMYPMAPANGMFPVMGDGMGFIPNGYA
GMVVVPPPPPPQGGVGIVSPGSSDGRSAMTQADMMNCMGDGARMESGGTRKRGAPEDQSC
ERSIERRHRRMIKNRESAARSRARKQAYTVELEAELNHLKEENARLKAEEKTILLTKKQM
LVENMIEQSKENVNAKKGGTLSRHCGSCIW
>tr|A0A087FZ46|A0A087FZ46_ARAAL Uncharacterized protein OS=Arabis alpina GN=AALP_AAs47564U000100 PE=4 SV=1
MNLDDLLKTVFSSETNQPPQEATTTEERFSRQGSFTLPRDLSKKTVDEVWRDIQQDKNET
NTTTTTSTSHNKQPILGEITLEDLLLKAGVVTETLQMPQDVVNVASNGPWIQYHQPPPHL
QQQQGFMSYPICEMQEMVSPTSLMMCGLSDTQQALGRKRVGSSGGEIVEKTVERRQKRMI
KNRESAARSRARKQAYTHELEIKVSRLEEENEKLRRLNEVEKILPSEPPPDPKWKLRRTS
STTF
>tr|A0A087GPH0|A0A087GPH0_ARAAL Uncharacterized protein OS=Arabis alpina GN=AALP_AA6G156700 PE=4 SV=1
MEKNLDDKTLRRKIRNRASAARSRARKEAHTMELEAAVERLKKENQELLRKEAERSEMQT
KPERPERKLRRTQSDIN
>sp|Q9C5Q2|AI5L3_ARATH ABSCISIC ACID-INSENSITIVE 5-like protein 3 OS=Arabidopsis thaliana GN=DPBF4 PE=1 SV=1
MGSIRGNIEEPISQSLTRQNSLYSLKLHEVQTHLGSSGKPLGSMNLDELLKTVLPPAEEG
LVRQGSLTLPRDLSKKTVDEVWRDIQQDKNGNGTSTTTTHKQPTLGEITLEDLLLRAGVV
TETVVPQENVVNIASNGQWVEYHHQPQQQQGFMTYPVCEMQDMVMMGGLSDTPQAPGRKR
VAGEIVEKTVERRQKRMIKNRESAARSRARKQAYTHELEIKVSRLEEENEKLRRLKEVEK
ILPSEPPPDPKWKLRRTNSASL
>sp|Q9FMM7|AI5L8_ARATH ABSCISIC ACID-INSENSITIVE 5-like protein 8 OS=Arabidopsis thaliana GN=BZIP15 PE=2 SV=1
MDSYWRLKNLVNDLPVSTSLSRQGSIYSWTVDQFQTSLGLDCGSMNMDELVKHISSAEET
QEGSQRQGSTTLPPTLSKQNVGEVWKSITEEKHTNNNGGVTNITHLQGQQTLGEITLEEF
FIRAGARGGNTNGGSIHDSSSSISGNPHTSLGVQIQPKAMVSDFMNNMVPRSHDSYLHQN
VNGSMSTYQPQQSIMSMPNGYSYGKQIRFSNGSLGSGNQSLQDTKRSLVPSVATIPSEAI
TCSPVTPFPTLNGKQKINGESSLLSPSPYISNGSTSTRGGKINSEITAEKQFVDKKLRRK
IKNRESAARSRARKQAQTMEVEVELENLKKDYEELLKQHVELRKRQMEPGMISLHERPER
KLRRTKSDIK
>sp|Q9M7Q3|AI5L6_ARATH ABSCISIC ACID-INSENSITIVE 5-like protein 6 OS=Arabidopsis thaliana GN=ABF3 PE=1 SV=1
MGSRLNFKSFVDGVSEQQPTVGTSLPLTRQNSVFSLTFDEFQNSWGGGIGKDFGSMNMDE
LLKNIWTAEESHSMMGNNTSYTNISNGNSGNTVINGGGNNIGGLAVGVGGESGGFFTGGS
LQRQGSLTLPRTISQKRVDDVWKELMKEDDIGNGVVNGGTSGIPQRQQTLGEMTLEEFLV
RAGVVREEPQPVESVTNFNGGFYGFGSNGGLGTASNGFVANQPQDLSGNGVAVRQDLLTA
QTQPLQMQQPQMVQQPQMVQQPQQLIQTQERPFPKQTTIAFSNTVDVVNRSQPATQCQEV
KPSILGIHNHPMNNNLLQAVDFKTGVTVAAVSPGSQMSPDLTPKSALDASLSPVPYMFGR
VRKTGAVLEKVIERRQKRMIKNRESAARSRARKQAYTMELEAEIAQLKELNEELQKKQVE
IMEKQKNQLLEPLRQPWGMGCKRQCLRRTLTGPW
>sp|Q9M7Q4|AI5L5_ARATH ABSCISIC ACID-INSENSITIVE 5-like protein 5 OS=Arabidopsis thaliana GN=ABF2 PE=1 SV=1
MDGSMNLGNEPPGDGGGGGGLTRQGSIYSLTFDEFQSSVGKDFGSMNMDELLKNIWSAEE
TQAMASGVVPVLGGGQEGLQLQRQGSLTLPRTLSQKTVDQVWKDLSKVGSSGVGGSNLSQ
VAQAQSQSQSQRQQTLGEVTLEEFLVRAGVVREEAQVAARAQIAENNKGGYFGNDANTGF
SVEFQQPSPRVVAAGVMGNLGAETANSLQVQGSSLPLNVNGARTTYQQSQQQQPIMPKQP
GFGYGTQMGQLNSPGIRGGGLVGLGDQSLTNNVGFVQGASAAIPGALGVGAVSPVTPLSS
EGIGKSNGDSSSLSPSPYMFNGGVRGRKSGTVEKVVERRQRRMIKNRESAARSRARKQAY
TVELEAEVAKLKEENDELQRKQARIMEMQKNQETEMRNLLQGGPKKKLRRTESGPW
>tr|I7AVJ1|I7AVJ1_EUTSA Abscisic acid responsive elements-binding factor 1 OS=Eutrema salsugineum GN=ABF1 PE=2 SV=1
MGTQINFNNLNEDSSGGNGSNNNQSKPLARQSSLYALTLDELQSPLGEPGKDFGSMNMDE
LLKNMWTAEETPAIMTTPSSVAAVPPTTGFVPGGNLLQRQGSLTLPRTLSQKTVDDVWKN
LMSKESGNGDMGNSCGSDAPGRQQTLGAITLEDFLLRAGVVKEDNNSTQMDEDSSGFYHN
NGASAGLKFGFGQPNQNNISFCGNNSLGPKVQHTHQRLPPPIFSKQENVTFAAPLNMVKK
SVYEADDGRVNKNSGYAFMGGTGVTVAATSLGTSSAENNAWSSPVPVPYVFTRGKRSNTG
LEKVVERRQKRMIKNRESAARSRARKQAYTSELEAEVENLKQVNQDLQIEQAEIMKTHKN
ELKESPKQLPCVAKTQCLRRTLTGPW
>tr|I6ZMF5|I6ZMF5_EUTSA Abscisic acid responsive elements-binding factor 2 OS=Eutrema salsugineum GN=ABF2 PE=2 SV=1
MGNEPPGDGGGGGALTRPALTRQGSIYSLTFDEFQSSLGKDFGSMNMDELLKNIWSAEET
QAMAMAASTSSMIPVPGGQEGLQLQRQGSLTLPRTLSTKTVDQVWKDLSKDWNSVGGTSL
SQSQSQNQSQSQSQSQRQQTLGEVTLEEFLVRAGVVREEAQVAAKDKDGYFGNDANAGFS
VQASPRVVPGLMENLGVETANHLQVQGSSLPLNVNGARSTYQQQPILPKQPGFGYGTQIA
QLNSPVVRGGLMGLGDQPLTNNMGFVQGVGAVSPVTPLSSDGIGKNNGDSSSLSPSPYMF
NGGVRGRKSGGTVEKVVERRQKRMIKNRESAARSRARKQAYTVELEAEIAKLKEENDELQ
RKQAKIIEMQKNQEMEMRNLEGGPKKRLRRTESGPW
>tr|I7AI68|I7AI68_EUTSA Abscisic acid responsive elements-binding factor 4 OS=Eutrema salsugineum GN=ABF4 PE=2 SV=1
MGTLIHFNNLGGGGPQGGEGSNQMNPTGSAIPLARQPSVYSLTFDELPNTLGGPGKDFGS
MNMDELLKSIWTAEEAHAMVMTSPAVTAVAQPGGNLQRQGSLTLPRTISQKTVDEVWKCL
ITKDSSNGNMGGSSGGGGESNAPPVRQQTLGEMTLEEFLFRAGVVREDNCTQQMGQVNGN
NNNGFYGNNGAAGGLGFGFGQPNQNSISFNGNNDSMILNQPPGLGLKVGGAMQQQPQQQF
QQQPQLQLQQQPRQQLNQPHPQQQQQRLPQTIFPKQANVAFAGPVGMVNKNYAGAANNSI
NNNNGLASFGGAGVTVAATSPGTSSAENNSLSPVPYVLNRGRRSNTGLEKVIERRQRRMI
KNRESAARSRARKRAYTLELEAEIEKLKKVNQELQRKQAEMMEMQKNELKESSKQPWGSK
RQCLRRTLTGPW
>tr|U5TTQ7|U5TTQ7_9ASPA Abscisic acid-insensitive 5 OS=Gladiolus hybrid cultivar GN=ABI5 PE=2 SV=1
MASPAESKVDESEVTSTLHNHHHAHQDEEDEDQFDLDFPLTRQSSIYSLTLDEIQNTVCE
PGKTFGSMNMDEFLNNIWSVEEAAATGGGANVNVDINVTAAADDAAAHQQQTSLQRQGSL
SLPAPLCRKTVDEVWAEIHRDERRSSVANPRGGSRERKATMGEMTLEDFLIKAGVVREQH
VPAPIPPPPVDESPSPRSVVQPPPHSAMPLQHNFYPSPMNGVNANLDGGYMMAPAAAPGF
DYSQQSQQQQQQQQQMTECYGGPVNGNSYQLRLGSPVSPVSSDGFGSGHVENVGLTGSAE
TGNGGAKNGRKRSADGGVEKVVERRQRRMIKNRESAARSRARKQAYTVELEAELNMLKEE
NACLRADERRTKATRKQVILECMAEYARNNVEKTARSLRRANSAPW
>tr|A0A087GYH0|A0A087GYH0_ARAAL Uncharacterized protein OS=Arabis alpina GN=AALP_AA5G211100 PE=4 SV=1
MDSQRGLVEEAKSQSLNRQGSMYSLTLDEVQNHLGSSGKALGSMNLDELLKSVCSVEANH
QPMDVNGAAPQEGLSRQGSLTLPRDLSKKTVDEVWKDIQQNKNGGNAHERRDKQPTLGEM
TLEDLLLKAGVVTETIPGSNHDGPGGIPGVGGGGSVGSGAALGPNMTQVGPWVQYHQLPS
MPQPQAFMPYPSSEMQVMVSQSSLMGGLSDTQTPGRKRASGEIVEKTVERRQKRMIKNRE
SAARSRARKQAYTHELEIKVSRLEEENERLRRQKEVEKILPSAPPPDPKRQLRRTSSAPF
>tr|Q9FNS6|Q9FNS6_9SPER VP1/ABI3-like protein OS=Callitropsis nootkatensis GN=VP1/ABI3 PE=2 SV=1
MDSGSVQNVGEVVKAEANGIIEGQDANRGIEVKVKVEEMVRDLNDESPEECNEMIGMNSE
DADFLGKAEDLIPPSPGGAEWTDYECTSADDLLDAARIFDCVNLPSLGELQYNLEPPPAP
QHTSPPVAASVPPASSSLGSSTSSSSASVSSPSSSSWLNMKSEEAIDRHCHSASTHSIDQ
DSATSTSYQNFMVMPFQEPTETQENNMSKDYSYSDLGHAEKIDVLEELQNLDLLDGSDMW
DPFSAGALDGFAPADNNIPSEELPMVFFEWLKSNRDSISPEDLRSIKLKRSTIELAAKQL
GGGKKAMLHLLKLILAWVQNNHLQRKRKLSQQNHKFNGCRPSYFVDQYNQCYNGGGVMDQ
GFEPQNCYVQVGMPTDPSMFAALNNNTFNPPPAPPMDTIHHPAKYRKVPVEGCGGFSSSN
ECQPMFQGFDGGAPWTNMNCVLPYENYRFPPPTSQSQLDYMNYRSSAPAVSTKEARKNRM
ARQRRSMAHHHHHHHQNRHWPPSTSPLSRQSSEQVNINIMQYQQQRQTYLQTDRRQVNGW
KPEKNLKFLLQKVLKQSDVGNLGRIVLPKKEAETHLPELEARDGISIAMEDIVTSRVWNM
RYRFWPNNKSRMYLLENTGDFVRSNGLQEGDFIVLYSDTKTGKYMIRGVKVPRSDTSAAA
ATKCTNGSDGGDAKQFIKMGKSYLASTSQSVAVTFADSMADASSSSVSDATVHSCPDSDP
FLRDMVTHSFTTKPTNASQNDHPPSASTNLESLSSLESGDLTIEEILDLVDSPDLVAEPA
KSGSNSDDIAESKD
>tr|V5W6C5|V5W6C5_BRANA Abscisic acid insensitive 3 OS=Brassica napus GN=ABI3 PE=2 SV=1
MKTLHVAAKGGDLAEGCGILAGDADETILMDGIGDVGREIWLDDHGGDHGHGHREEDDII
VHHDPSMFYGDLPTLPDFPCMSSSSSSSTSPAPVNAIVSSASSSSAASSSTSSAASWAIL
KSDGEDPTTQNQNQYASGNCDVESSAALQSTASMEIQLDNTQGFGCGEGGGDCIDMMETF
GYMDLLDSNEFFDTSAIFNQDEDTQNPNLMDQTLERQDQIVVPMLENNNNNSGGDMQVMN
HSLEQEDDLAAVFLEWLKNNKETVSADDLRKVKIKKATIESAAKRLGGGKEAMKQLLKLI
LEWVQTNHLQRRRTNNNNLSYQQDPFQNPNLIPPSDQTCFSPSTWVPPPPQPPPPQQPAF
VSDPGYGYMPAPNYPPQEYLPLLESPPTWPPPQSGPMPLQQFTMPNPQYTPFQDPGGGFT
GYNMNPYQYPYLPSSGQMRDQGLLRLCSSATKEARKKRMARQRRFLSHHHRHNNNQQNQT
QIGEVCGAVDPQLNHVPTTATGGTWMYWPNVPAMPPPVSSQLPAMETQLPTMDRAGSSSV
MPRQQVVPDRRQGWKPEKNLRFLLQKVLKQSDVGNLGRIVLPKKEAETHLPELEARDGIS
LAMEDIGTSRVWNLRYRFWPNNKSRMYLLENTGDFVKTNGLQEGDFIVIYSDVKCGKYLI
RGVKVRQPAGQKPEASSSAAVTKRQSKSQRSINNNSPSANIVASPTSQAVK
